# Supplementary material for: Polymer model integrates imaging and sequencing to reveal how nanoscale heterochromatin domains influence gene expression
Source: Nat Commun. 2025 Apr 23;16:3816. doi: 10.1038/s41467-025-59001-z (PMC12019571; doi:10.1038/s41467-025-59001-z)
Supplement: Supplementary file 4 — Source Data [file 41467_2025_59001_MOESM4_ESM.xlsx]

## Sheet: Fig_1
Fig 1D
Simulation	Simulation	Simulation	Experiment	Experiment
Genomic Distance	Simualted Spatial Distance	Standard Deviation	Genomic Distance	Spatial Distance
10000	0.303638	4.00141e-05	2080000	1.06365
20000	0.303098	6.21211e-05	3880000	1.19238
30000	0.320573	0.000118235	6220000	1.25145
40000	0.334685	0.000219913	8320000	1.29993
50000	0.346363	0.000334121	10220000	1.3504
60000	0.361728	0.000469705	14640000	1.35198
70000	0.371934	0.000622119	17100000	1.30529
80000	0.376535	0.000777351	19080000	1.2901
90000	0.387196	0.000919165	20760000	1.36687
100000	0.394463	0.00108398	23720000	1.54457
110000	0.405883	0.00124743	28760000	1.58031
120000	0.411818	0.00141991	30860000	1.69664
130000	0.416231	0.00156896	31760000	1.72222
140000	0.419741	0.00173006	32580000	1.78992
150000	0.428832	0.00187911	33400000	1.81992
160000	0.433648	0.00203229	34700000	1.71658
170000	0.438622	0.00216757	37120000	1.66239
180000	0.444805	0.00232707	39900000	1.75854
190000	0.446094	0.00247259	41900000	1.63606
200000	0.452762	0.0026155	44280000	1.66897
210000	0.456012	0.00276294	45780000	1.66643
220000	0.460523	0.00290127	47780000	1.71245
230000	0.464806	0.00304851	48800000	1.71267
240000	0.471804	0.00318221	50200000	1.78215
250000	0.47474	0.00332913	51780000	1.7395
260000	0.479488	0.00347738	54140000	1.71621
270000	0.481341	0.00362379	56160000	1.81501
280000	0.485875	0.00376237	59360000	1.69235
290000	0.490539	0.00389861	60540000	1.78424
300000	0.489362	0.00404777	1800000	0.984761
310000	0.494361	0.00419001	4140000	1.29296
320000	0.498662	0.00431525	6240000	1.25677
330000	0.505538	0.00443835	8140000	1.24063
340000	0.503145	0.00455755	12560000	1.40554
350000	0.509413	0.00466189	15020000	1.23343
360000	0.510561	0.00474397	17000000	1.26132
370000	0.513828	0.00482533	18680000	1.45184
380000	0.520902	0.00488614	21640000	1.6032
390000	0.515881	0.00495415	26680000	1.62178
400000	0.524034	0.00501158	28780000	1.52319
410000	0.524519	0.00505611	29680000	1.56849
420000	0.524135	0.00511212	30500000	1.6416
430000	0.531583	0.00517724	31320000	1.67086
440000	0.528838	0.00524029	32620000	1.56051
450000	0.535767	0.00530859	35040000	1.66308
460000	0.536719	0.00537099	37820000	1.76894
470000	0.537373	0.0054365	39820000	1.59278
480000	0.53952	0.00551577	42200000	1.5401
490000	0.544105	0.00559689	43700000	1.67053
500000	0.544202	0.00567622	45700000	1.60261
510000	0.548761	0.00575325	46720000	1.60075
520000	0.546838	0.00583084	48120000	1.7763
530000	0.547236	0.00589479	49700000	1.81271
540000	0.55761	0.00596776	52060000	1.79909
550000	0.554824	0.00602996	54080000	1.77041
560000	0.55462	0.00609392	57280000	1.62019
570000	0.557852	0.00616543	58460000	1.67446
580000	0.562904	0.00623978	2340000	1.00203
590000	0.567606	0.00631497	4440000	0.977289
600000	0.567589	0.00638112	6340000	0.997695
610000	0.564041	0.00644365	10760000	1.33803
620000	0.567726	0.0065183	13220000	1.17785
630000	0.573353	0.00659356	15200000	1.25407
640000	0.571248	0.00666526	16880000	1.41261
650000	0.578166	0.00673672	19840000	1.50678
660000	0.580481	0.00682573	24880000	1.62647
670000	0.580921	0.00689468	26980000	1.53405
680000	0.584003	0.00696011	27880000	1.51992
690000	0.582599	0.00702624	28700000	1.54356
700000	0.588053	0.00709331	29520000	1.62095
710000	0.586314	0.00713491	30820000	1.52146
720000	0.590162	0.00717411	33240000	1.6146
730000	0.592543	0.00721989	36020000	1.69815
740000	0.594254	0.00724502	38020000	1.50832
750000	0.592085	0.00724927	40400000	1.56207
760000	0.598019	0.00726645	41900000	1.64984
770000	0.598569	0.00726773	43900000	1.58032
780000	0.598143	0.00724703	44920000	1.5657
790000	0.607513	0.00724149	46320000	1.80602
800000	0.601069	0.00723942	47900000	1.83071
810000	0.608024	0.00721778	50260000	1.74308
820000	0.605642	0.00721736	52280000	1.78572
830000	0.610309	0.00720951	55480000	1.61956
840000	0.614827	0.0072001	56660000	1.74361
850000	0.610871	0.00718323	2100000	0.869671
860000	0.615379	0.00718002	4000000	0.999709
870000	0.617298	0.00718786	8420000	1.21736
880000	0.618998	0.00716922	10880000	1.31589
890000	0.619451	0.00716562	12860000	1.31536
900000	0.622964	0.00717447	14540000	1.36533
910000	0.623373	0.00717825	17500000	1.33941
920000	0.62353	0.00717486	22540000	1.51327
930000	0.6268	0.00717486	24640000	1.70804
940000	0.628339	0.00716396	25540000	1.79722
950000	0.632581	0.00715258	26360000	1.84748
960000	0.634695	0.0071402	27180000	1.88856
970000	0.631175	0.00712154	28480000	1.70546
980000	0.637032	0.00709648	30900000	1.54671
990000	0.637435	0.00705926	33680000	1.62079
1000000	0.640634	0.007034	35680000	1.56925
1010000	0.64336	0.00700984	38060000	1.73169
1020000	0.644765	0.00697407	39560000	1.72314
1030000	0.642434	0.00693686	41560000	1.8027
1040000	0.650366	0.00690935	42580000	1.77904
1050000	0.645787	0.0068752	43980000	1.79615
1060000	0.649918	0.00684323	45560000	1.76149
1070000	0.650416	0.0068061	47920000	1.73632
1080000	0.655349	0.00677958	49940000	1.87686
1090000	0.654669	0.00674226	53140000	1.75069
1100000	0.660287	0.00671906	54320000	1.94777
1110000	0.656263	0.00670351	1900000	0.694796
1120000	0.65793	0.00669805	6320000	1.19809
1130000	0.661491	0.00668098	8780000	1.18941
1140000	0.660774	0.00668329	10760000	1.25418
1150000	0.664143	0.00669519	12440000	1.29824
1160000	0.66489	0.00672155	15400000	1.33691
1170000	0.667439	0.00675696	20440000	1.50181
1180000	0.670288	0.00679823	22540000	1.42646
1190000	0.668199	0.00685118	23440000	1.5504
1200000	0.6731	0.0069179	24260000	1.59939
1210000	0.673311	0.00696602	25080000	1.67981
1220000	0.674704	0.00702675	26380000	1.55031
1230000	0.676091	0.00709543	28800000	1.52177
1240000	0.680176	0.00716965	31580000	1.5989
1250000	0.680798	0.00723457	33580000	1.5043
1260000	0.683538	0.00729606	35960000	1.64329
1270000	0.683691	0.00736018	37460000	1.72924
1280000	0.683275	0.00742628	39460000	1.65034
1290000	0.687178	0.00747359	40480000	1.63463
1300000	0.685514	0.00751291	41880000	1.76322
1310000	0.687058	0.0075566	43460000	1.78354
1320000	0.686156	0.00759473	45820000	1.77415
1330000	0.685491	0.00763304	47840000	1.82206
1340000	0.688661	0.00764948	51040000	1.63166
1350000	0.691594	0.00766102	52220000	1.80512
1360000	0.694005	0.00767665	4420000	1.0889
1370000	0.694438	0.00769428	6880000	1.08063
1380000	0.699067	0.00769577	8860000	1.13677
1390000	0.697744	0.00768896	10540000	1.27529
1400000	0.702435	0.00769463	13500000	1.35695
1410000	0.699593	0.00769314	18540000	1.49544
1420000	0.700584	0.00768449	20640000	1.42863
1430000	0.706982	0.00767106	21540000	1.52933
1440000	0.707462	0.00766955	22360000	1.57754
1450000	0.708666	0.00766563	23180000	1.6505
1460000	0.712692	0.00765797	24480000	1.50473
1470000	0.712574	0.00764248	26900000	1.544
1480000	0.712485	0.007621	29680000	1.59601
1490000	0.707965	0.00758917	31680000	1.49917
1500000	0.71425	0.00754724	34060000	1.61388
1510000	0.71843	0.00749899	35560000	1.70574
1520000	0.715928	0.00743854	37560000	1.62974
1530000	0.715376	0.00736633	38580000	1.63829
1540000	0.721869	0.00729331	39980000	1.74275
1550000	0.719679	0.00722147	41560000	1.76921
1560000	0.724949	0.00715241	43920000	1.75279
1570000	0.725058	0.00707396	45940000	1.83385
1580000	0.725362	0.00700014	49140000	1.61566
1590000	0.727376	0.00693675	50320000	1.77548
1600000	0.729792	0.00688393	2460000	0.905274
1610000	0.729105	0.0068247	4440000	1.09139
1620000	0.727996	0.00676905	6120000	1.20687
1630000	0.733701	0.00671661	9080000	1.42021
1640000	0.731238	0.00666032	14120000	1.63012
1650000	0.736381	0.00661013	16220000	1.77157
1660000	0.734936	0.00656506	17120000	1.8236
1670000	0.735573	0.00651233	17940000	1.85358
1680000	0.737907	0.00646269	18760000	1.94784
1690000	0.739068	0.00642183	20060000	1.7015
1700000	0.743467	0.00637592	22480000	1.68085
1710000	0.741558	0.00632448	25260000	1.70424
1720000	0.745712	0.0062784	27260000	1.68983
1730000	0.750431	0.00622759	29640000	1.76042
1740000	0.747645	0.00617451	31140000	1.79022
1750000	0.749293	0.0061248	33140000	1.82131
1760000	0.75054	0.00606972	34160000	1.7878
1770000	0.752724	0.00602137	35560000	1.79661
1780000	0.752678	0.0059736	37140000	1.81191
1790000	0.754752	0.0059107	39500000	1.79041
1800000	0.7539	0.00585378	41520000	1.9401
1810000	0.758398	0.00579727	44720000	1.8025
1820000	0.760625	0.00573518	45900000	2.06073
1830000	0.758232	0.00566661	1980000	0.861112
1840000	0.760064	0.00560742	3660000	1.14186
1850000	0.763334	0.00555628	6620000	1.46214
1860000	0.765143	0.0054981	11660000	1.62719
1870000	0.763892	0.00544032	13760000	1.56305
1880000	0.768533	0.00540747	14660000	1.57494
1890000	0.766082	0.00537558	15480000	1.65265
1900000	0.768997	0.0053337	16300000	1.71439
1910000	0.770356	0.00530537	17600000	1.56381
1920000	0.773769	0.00527958	20020000	1.65654
1930000	0.774236	0.00525431	22800000	1.71433
1940000	0.773766	0.00522527	24800000	1.56398
1950000	0.778591	0.00519701	27180000	1.63665
1960000	0.777523	0.0051729	28680000	1.7086
1970000	0.779921	0.00515509	30680000	1.6359
1980000	0.781749	0.00513191	31700000	1.67349
1990000	0.7839	0.00510597	33100000	1.77216
2000000	0.786181	0.00507201	34680000	1.79537
2010000	0.788675	0.00505231	37040000	1.77854
2020000	0.787549	0.00502445	39060000	1.84514
2030000	0.787445	0.00498296	42260000	1.65207
2040000	0.792334	0.00493558	43440000	1.8864
2050000	0.791017	0.00490432	1680000	0.907406
2060000	0.792786	0.00486582	4640000	1.36693
2070000	0.794505	0.00481886	9680000	1.42209
2080000	0.797212	0.00477841	11780000	1.55016
2090000	0.793717	0.0047406	12680000	1.55549
2100000	0.796149	0.00470781	13500000	1.61402
2110000	0.799227	0.0046721	14320000	1.64707
2120000	0.801463	0.00463907	15620000	1.4646
2130000	0.803702	0.00461568	18040000	1.52648
2140000	0.802661	0.00460251	20820000	1.53273
2150000	0.804075	0.00458003	22820000	1.4592
2160000	0.807357	0.00457094	25200000	1.53761
2170000	0.808233	0.00457496	26700000	1.62606
2180000	0.810519	0.00458456	28700000	1.5749
2190000	0.807784	0.00459254	29720000	1.56436
2200000	0.811599	0.00461312	31120000	1.64008
2210000	0.814464	0.00465228	32700000	1.63602
2220000	0.814052	0.00469337	35060000	1.64536
2230000	0.816574	0.00474703	37080000	1.74048
2240000	0.81568	0.00481429	40280000	1.5767
2250000	0.816259	0.00488743	41460000	1.76615
2260000	0.820297	0.00496648	2960000	1.24588
2270000	0.821583	0.0050613	8000000	1.4165
2280000	0.820997	0.00517128	10100000	1.66152
2290000	0.822991	0.00527871	11000000	1.6704
2300000	0.827021	0.00540738	11820000	1.77083
2310000	0.82708	0.00554143	12640000	1.81144
2320000	0.828065	0.00567867	13940000	1.65335
2330000	0.830243	0.00581622	16360000	1.50623
2340000	0.831725	0.00597065	19140000	1.47962
2350000	0.831977	0.00612746	21140000	1.54142
2360000	0.831961	0.00628681	23520000	1.63109
2370000	0.838352	0.00646179	25020000	1.63643
2380000	0.83205	0.00665215	27020000	1.70017
2390000	0.836613	0.00684797	28040000	1.6995
2400000	0.837928	0.00705037	29440000	1.68178
2410000	0.841385	0.0072601	31020000	1.67459
2420000	0.840872	0.00748449	33380000	1.63668
2430000	0.842558	0.00770614	35400000	1.77213
2440000	0.840962	0.00792425	38600000	1.66909
2450000	0.847907	0.00814997	39780000	1.85275
2460000	0.844581	0.0083829	5040000	1.35009
2470000	0.847481	0.00862188	7140000	1.64047
2480000	0.84845	0.00885825	8040000	1.77171
2490000	0.850333	0.00909132	8860000	1.8199
2500000	0.850385	0.00932773	9680000	1.82118
2510000	0.850679	0.00956202	10980000	1.70162
2520000	0.85578	0.00979779	13400000	1.52881
2530000	0.856447	0.01003	16180000	1.50806
2540000	0.855863	0.0102624	18180000	1.54353
2550000	0.857386	0.0104894	20560000	1.71918
2560000	0.858913	0.010705	22060000	1.68724
2570000	0.862851	0.0109185	24060000	1.75487
2580000	0.860977	0.0111245	25080000	1.71094
2590000	0.860685	0.01133	26480000	1.64407
2600000	0.865364	0.01153	28060000	1.65575
2610000	0.863719	0.0117305	30420000	1.66088
2620000	0.872186	0.0119196	32440000	1.84703
2630000	0.870551	0.0121055	35640000	1.69714
2640000	0.87064	0.0122891	36820000	1.91929
2650000	0.870504	0.0124745	2100000	1.19819
2660000	0.874123	0.0126589	3000000	1.44865
2670000	0.874145	0.01283	3820000	1.55454
2680000	0.877574	0.0129972	4640000	1.61738
2690000	0.878174	0.0131635	5940000	1.40055
2700000	0.877228	0.0133222	8360000	1.17744
2710000	0.880183	0.0134734	11140000	1.21178
2720000	0.881036	0.0136254	13140000	1.22549
2730000	0.881737	0.013775	15520000	1.32638
2740000	0.881551	0.0139117	17020000	1.32365
2750000	0.884501	0.0140452	19020000	1.50531
2760000	0.886658	0.0141873	20040000	1.45604
2770000	0.888716	0.0143138	21440000	1.33698
2780000	0.887365	0.0144359	23020000	1.31077
2790000	0.894965	0.014567	25380000	1.32422
2800000	0.892281	0.0146985	27400000	1.51971
2810000	0.894258	0.014826	30600000	1.54069
2820000	0.894714	0.0149576	31780000	1.71599
2830000	0.89656	0.0150877	900000	0.794459
2840000	0.898531	0.0152186	1720000	1.02085
2850000	0.902624	0.0153442	2540000	1.1669
2860000	0.903359	0.0154786	3840000	1.14694
2870000	0.904268	0.0156021	6260000	1.41716
2880000	0.90526	0.015718	9040000	1.53937
2890000	0.907042	0.0158299	11040000	1.24768
2900000	0.905536	0.015947	13420000	1.34644
2910000	0.908802	0.0160572	14920000	1.50035
2920000	0.91167	0.0161646	16920000	1.39984
2930000	0.914342	0.0162776	17940000	1.49775
2940000	0.913893	0.0163843	19340000	1.63441
2950000	0.913533	0.0164868	20920000	1.67492
2960000	0.915833	0.0165945	23280000	1.67494
2970000	0.914768	0.0166951	25300000	1.63413
2980000	0.916607	0.0167941	28500000	1.55769
2990000	0.920012	0.0169027	29680000	1.57903
3000000	0.922325	0.0170025	820000	0.691631
3010000	0.924184	0.0170999	1640000	0.910937
3020000	0.92595	0.0171937	2940000	1.08403
3030000	0.925434	0.0172874	5360000	1.48794
3040000	0.925919	0.0173817	8140000	1.5726
3050000	0.928709	0.0174691	10140000	1.30069
3060000	0.932827	0.0175608	12520000	1.32123
3070000	0.934769	0.0176537	14020000	1.55336
3080000	0.935169	0.0177388	16020000	1.31826
3090000	0.933796	0.0178185	17040000	1.47878
3100000	0.936014	0.0179045	18440000	1.71066
3110000	0.93733	0.0179805	20020000	1.71818
3120000	0.940119	0.0180516	22380000	1.76275
3130000	0.940892	0.0181108	24400000	1.65991
3140000	0.942896	0.0181791	27600000	1.57085
3150000	0.941189	0.0182312	28780000	1.55157
3160000	0.945744	0.0182747	820000	0.848822
3170000	0.943942	0.0183014	2120000	1.0716
3180000	0.947396	0.0183279	4540000	1.54151
3190000	0.948446	0.0183419	7320000	1.6834
3200000	0.948313	0.0183506	9320000	1.35796
3210000	0.949835	0.0183437	11700000	1.42409
3220000	0.950367	0.0183271	13200000	1.63886
3230000	0.953804	0.0183107	15200000	1.35068
3240000	0.955368	0.0182844	16220000	1.48403
3250000	0.958549	0.01825	17620000	1.74146
3260000	0.958785	0.0182173	19200000	1.81235
3270000	0.95961	0.0181852	21560000	1.80057
3280000	0.958044	0.0181406	23580000	1.73419
3290000	0.963012	0.018092	26780000	1.61159
3300000	0.961076	0.0180518	27960000	1.62413
3310000	0.964535	0.0180102	1300000	1.03884
3320000	0.966207	0.0179579	3720000	1.57573
3330000	0.96743	0.0179055	6500000	1.59631
3340000	0.969132	0.0178603	8500000	1.35951
3350000	0.971277	0.0178164	10880000	1.43243
3360000	0.969934	0.0177636	12380000	1.6356
3370000	0.974272	0.0177116	14380000	1.35444
3380000	0.974606	0.017668	15400000	1.45769
3390000	0.975158	0.0176295	16800000	1.7093
3400000	0.977799	0.0175796	18380000	1.80103
3410000	0.977467	0.0175431	20740000	1.81682
3420000	0.980631	0.0175015	22760000	1.80056
3430000	0.981957	0.0174564	25960000	1.62341
3440000	0.980346	0.0174125	27140000	1.57773
3450000	0.984329	0.0173702	2420000	1.27372
3460000	0.986068	0.017323	5200000	1.37347
3470000	0.987583	0.017271	7200000	1.16071
3480000	0.989496	0.0172202	9580000	1.36359
3490000	0.992282	0.0171654	11080000	1.51896
3500000	0.990219	0.0171034	13080000	1.34743
3510000	0.991996	0.0170351	14100000	1.41387
3520000	0.993429	0.0169723	15500000	1.60422
3530000	0.996857	0.016899	17080000	1.63391
3540000	0.99576	0.016821	19440000	1.62523
3550000	1.00005	0.0167424	21460000	1.64503
3560000	0.99995	0.0166666	24660000	1.4917
3570000	1.00192	0.0165859	25840000	1.64803
3580000	1.00056	0.0164991	2780000	0.97067
3590000	1.00402	0.0164121	4780000	1.1434
3600000	1.0047	0.0163174	7160000	1.368
3610000	1.00605	0.0162338	8660000	1.33551
3620000	1.00614	0.0161365	10660000	1.48624
3630000	1.00965	0.0160364	11680000	1.46521
3640000	1.0099	0.0159406	13080000	1.39328
3650000	1.0122	0.015846	14660000	1.37109
3660000	1.01233	0.0157449	17020000	1.3388
3670000	1.01088	0.0156332	19040000	1.46773
3680000	1.01626	0.0155213	22240000	1.51672
3690000	1.01657	0.015416	23420000	1.72128
3700000	1.01545	0.015306	2000000	0.977867
3710000	1.01701	0.0151981	4380000	1.25785
3720000	1.01553	0.0150971	5880000	1.18088
3730000	1.01643	0.0149937	7880000	1.4308
3740000	1.01755	0.0148958	8900000	1.38015
3750000	1.01938	0.0148039	10300000	1.22827
3760000	1.02232	0.0147042	11880000	1.18493
3770000	1.02315	0.0146014	14240000	1.2435
3780000	1.02378	0.0145113	16260000	1.38095
3790000	1.02671	0.0144215	19460000	1.41557
3800000	1.02545	0.014328	20640000	1.65999
3810000	1.02597	0.0142355	2380000	0.998622
3820000	1.02987	0.0141496	3880000	1.1308
3830000	1.03017	0.0140666	5880000	1.22706
3840000	1.03109	0.013975	6900000	1.24005
3850000	1.03318	0.0138906	8300000	1.26378
3860000	1.03334	0.0138042	9880000	1.33764
3870000	1.03482	0.0137209	12240000	1.2572
3880000	1.03618	0.0136465	14260000	1.32489
3890000	1.03905	0.0135733	17460000	1.28056
3900000	1.03924	0.0134924	18640000	1.55252
3910000	1.04122	0.0134104	1500000	0.752385
3920000	1.04131	0.0133293	3500000	1.02461
3930000	1.04203	0.0132372	4520000	1.14691
3940000	1.04315	0.0131512	5920000	1.26848
3950000	1.04502	0.0130739	7500000	1.29305
3960000	1.04512	0.0129933	9860000	1.2294
3970000	1.04678	0.012898	11880000	1.35504
3980000	1.0498	0.0128189	15080000	1.3318
3990000	1.05106	0.0127337	16260000	1.61637
4000000	1.05043	0.0126486	2000000	1.2261
4010000	1.05232	0.0125612	3020000	1.26003
4020000	1.05428	0.0124905	4420000	1.1922
4030000	1.05155	0.0124176	6000000	1.18724
4040000	1.05497	0.0123369	8360000	1.11219
4050000	1.05812	0.0122669	10380000	1.32072
4060000	1.05572	0.0121892	13580000	1.37013
4070000	1.06078	0.0121136	14760000	1.67859
4080000	1.05754	0.0120545	1020000	0.690104
4090000	1.062	0.0119957	2420000	1.12772
4100000	1.06104	0.0119259	4000000	1.20404
4110000	1.06175	0.0118642	6360000	1.27347
4120000	1.06335	0.0117939	8380000	1.42348
4130000	1.06493	0.0117302	11580000	1.31939
4140000	1.06619	0.0116532	12760000	1.46619
4150000	1.06826	0.0115845	1400000	0.941557
4160000	1.06752	0.0115129	2980000	1.05083
4170000	1.07063	0.0114486	5340000	1.18142
4180000	1.07091	0.0113937	7360000	1.36672
4190000	1.07128	0.0113285	10560000	1.28957
4200000	1.07346	0.0112718	11740000	1.42914
4210000	1.07644	0.0112211	1580000	0.7228
4220000	1.07477	0.0111648	3940000	0.957687
4230000	1.07395	0.0111257	5960000	1.26229
4240000	1.07844	0.0110793	9160000	1.37319
4250000	1.07611	0.0110353	10340000	1.69685
4260000	1.07977	0.0109922	2360000	0.83368
4270000	1.07786	0.0109608	4380000	1.26304
4280000	1.08223	0.0109226	7580000	1.39337
4290000	1.08138	0.0108885	8760000	1.75314
4300000	1.08023	0.0108655	2020000	0.838559
4310000	1.08339	0.0108482	5220000	1.16017
4320000	1.08386	0.0108217	6400000	1.55168
4330000	1.08194	0.0107988	3200000	1.10886
4340000	1.08679	0.0107781	4380000	1.40944
4350000	1.08607	0.0107601	1180000	1.11233
4360000	1.08799	0.0107407
4370000	1.09044	0.010708
4380000	1.09219	0.0106702
4390000	1.09104	0.0106488
4400000	1.09277	0.0106128
4410000	1.09493	0.0105861
4420000	1.09519	0.0105476
4430000	1.09648	0.0105186
4440000	1.09707	0.0104766
4450000	1.09703	0.0104275
4460000	1.09937	0.0103797
4470000	1.09866	0.0103368
4480000	1.1027	0.0103074
4490000	1.09973	0.0102695
4500000	1.10304	0.0102334
4510000	1.10406	0.0101972
4520000	1.10567	0.0101743
4530000	1.10706	0.0101537
4540000	1.1071	0.0101394
4550000	1.10686	0.0101255
4560000	1.1109	0.0101228
4570000	1.11208	0.0101211
4580000	1.1113	0.0101318
4590000	1.11081	0.0101435
4600000	1.11435	0.0101569
4610000	1.11427	0.010178
4620000	1.11581	0.010196
4630000	1.11713	0.0102106
4640000	1.11772	0.0102365
4650000	1.11812	0.0102627
4660000	1.12098	0.0102908
4670000	1.11925	0.010307
4680000	1.12134	0.0103416
4690000	1.12239	0.0103704
4700000	1.12362	0.0103972
4710000	1.1244	0.0104319
4720000	1.12487	0.0104636
4730000	1.12779	0.0104932
4740000	1.12884	0.0105067
4750000	1.12824	0.0105338
4760000	1.13038	0.0105562
4770000	1.12991	0.0105727
4780000	1.13292	0.0105992
4790000	1.13281	0.0106121
4800000	1.13468	0.0106295
4810000	1.13486	0.0106409
4820000	1.13761	0.0106545
4830000	1.13609	0.0106572
4840000	1.13843	0.0106778
4850000	1.1369	0.0106994
4860000	1.13915	0.0107286
4870000	1.14124	0.0107662
4880000	1.14437	0.0108108
4890000	1.14072	0.0108582
4900000	1.14742	0.0109127
4910000	1.14504	0.0109759
4920000	1.1451	0.0110257
4930000	1.14526	0.0110865
4940000	1.14689	0.0111575
4950000	1.15021	0.0112093
4960000	1.15122	0.0112584
4970000	1.15262	0.0113177
4980000	1.15436	0.0113675
4990000	1.15392	0.0114009
5000000	1.15678	0.0114412
5010000	1.15588	0.0114694
5020000	1.15753	0.0115038
5030000	1.15877	0.0115163
5040000	1.16024	0.011544
5050000	1.15932	0.0115496
5060000	1.1598	0.0115717
5070000	1.16206	0.0115798
5080000	1.16311	0.0116066
5090000	1.16417	0.0116332
5100000	1.16614	0.0116623
5110000	1.16706	0.0116891
5120000	1.16708	0.0117224
5130000	1.16928	0.0117607
5140000	1.16852	0.0118058
5150000	1.16952	0.0118441
5160000	1.17071	0.0118936
5170000	1.17252	0.0119507
5180000	1.17313	0.0120063
5190000	1.17406	0.0120602
5200000	1.17324	0.0121193
5210000	1.17677	0.0121828
5220000	1.17603	0.0122488
5230000	1.18031	0.0123161
5240000	1.17844	0.0123851
5250000	1.17982	0.0124662
5260000	1.18169	0.0125445
5270000	1.18198	0.0126134
5280000	1.18448	0.0126956
5290000	1.18622	0.0127795
5300000	1.1862	0.0128691
5310000	1.19003	0.0129558
5320000	1.18956	0.0130356
5330000	1.18921	0.0131195
5340000	1.18984	0.0132009
5350000	1.19113	0.0132715
5360000	1.19168	0.0133587
5370000	1.19358	0.0134303
5380000	1.19373	0.0134894
5390000	1.19455	0.0135552
5400000	1.19603	0.0136274
5410000	1.19728	0.0136798
5420000	1.19748	0.0137379
5430000	1.19888	0.0137927
5440000	1.19843	0.0138391
5450000	1.2023	0.0138994
5460000	1.20221	0.0139654
5470000	1.2014	0.0140211
5480000	1.20526	0.0140753
5490000	1.20554	0.0141343
5500000	1.20631	0.0141683
5510000	1.20717	0.0142066
5520000	1.20892	0.0142341
5530000	1.20868	0.0142738
5540000	1.20864	0.0142973
5550000	1.2117	0.0143102
5560000	1.21068	0.0143232
5570000	1.21184	0.014345
5580000	1.21335	0.0143525
5590000	1.21714	0.0143524
5600000	1.21551	0.0143488
5610000	1.21525	0.0143646
5620000	1.21694	0.014376
5630000	1.21759	0.0143913
5640000	1.21875	0.014407
5650000	1.21921	0.0144163
5660000	1.21892	0.0144333
5670000	1.22177	0.0144456
5680000	1.2246	0.0144619
5690000	1.22412	0.0144659
5700000	1.22369	0.0144716
5710000	1.22474	0.0144851
5720000	1.22577	0.014498
5730000	1.22783	0.0145147
5740000	1.22591	0.014517
5750000	1.23001	0.0145339
5760000	1.22927	0.0145346
5770000	1.2304	0.0145408
5780000	1.23207	0.0145474
5790000	1.23163	0.0145427
5800000	1.23389	0.014552
5810000	1.23449	0.014554
5820000	1.23319	0.0145556
5830000	1.23729	0.0145534
5840000	1.23694	0.0145506
5850000	1.2391	0.0145434
5860000	1.23969	0.0145178
5870000	1.24068	0.0145064
5880000	1.24003	0.014482
5890000	1.24468	0.0144666
5900000	1.24286	0.0144339
5910000	1.24424	0.014403
5920000	1.24552	0.0143735
5930000	1.24647	0.01435
5940000	1.24584	0.0143226
5950000	1.24609	0.0142973
5960000	1.24815	0.0142709
5970000	1.24944	0.0142546
5980000	1.25105	0.0142359
5990000	1.25039	0.0142054
6000000	1.25149	0.0141691
6010000	1.25299	0.0141392
6020000	1.25495	0.0141077
6030000	1.25616	0.0140731
6040000	1.25608	0.0140376
6050000	1.25663	0.0140161
6060000	1.25809	0.0139764
6070000	1.25999	0.0139439
6080000	1.2583	0.0139153
6090000	1.26071	0.0138731
6100000	1.26195	0.0138362
6110000	1.26125	0.0138
6120000	1.2631	0.013759
6130000	1.26309	0.0137193
6140000	1.26448	0.0136825
6150000	1.26644	0.0136512
6160000	1.26746	0.0136021
6170000	1.2676	0.0135666
6180000	1.26795	0.0135214
6190000	1.27048	0.0134711
6200000	1.27034	0.0134252
6210000	1.27222	0.0133851
6220000	1.27281	0.0133509
6230000	1.27244	0.0133109
6240000	1.27429	0.0132689
6250000	1.27347	0.0132333
6260000	1.27495	0.0132005
6270000	1.27659	0.013172
6280000	1.27728	0.0131465
6290000	1.28021	0.0131114
6300000	1.2808	0.0130885
6310000	1.28219	0.0130648
6320000	1.28355	0.0130296
6330000	1.28449	0.0129918
6340000	1.2841	0.0129572
6350000	1.28621	0.0129239
6360000	1.28652	0.0128835
6370000	1.28943	0.0128511
6380000	1.28738	0.0128167
6390000	1.29082	0.0127757
6400000	1.2917	0.0127267
6410000	1.2903	0.0126796
6420000	1.2912	0.0126287
6430000	1.29281	0.0125748
6440000	1.29325	0.0125075
6450000	1.29424	0.012443
6460000	1.29582	0.0123673
6470000	1.29611	0.0122793
6480000	1.29845	0.0121804
6490000	1.29969	0.0121024
6500000	1.30014	0.0120078
6510000	1.2999	0.0119111
6520000	1.30117	0.0117939
6530000	1.30341	0.0117031
6540000	1.30252	0.0116108
6550000	1.30445	0.0115345
6560000	1.30649	0.0114385
6570000	1.30653	0.0113496
6580000	1.30895	0.0112795
6590000	1.30885	0.0112088
6600000	1.31132	0.0111346
6610000	1.31216	0.0110722
6620000	1.31351	0.011025
6630000	1.31451	0.010958
6640000	1.31419	0.010912
6650000	1.31693	0.0108668
6660000	1.31755	0.01082
6670000	1.3173	0.0107942
6680000	1.31886	0.0107637
6690000	1.31964	0.0107125
6700000	1.31989	0.0106627
6710000	1.32078	0.0106374
6720000	1.32279	0.0105851
6730000	1.32417	0.0105483
6740000	1.32606	0.0105157
6750000	1.32583	0.0104687
6760000	1.32676	0.0104459
6770000	1.32558	0.0103974
6780000	1.32829	0.0103619
6790000	1.33042	0.0103329
6800000	1.33112	0.0103021
6810000	1.33109	0.0102569
6820000	1.33238	0.0102147
6830000	1.33355	0.010149
6840000	1.33317	0.0101084
6850000	1.33533	0.0100606
6860000	1.3354	0.0100297
6870000	1.3375	0.0099747
6880000	1.33823	0.00993206
6890000	1.33801	0.00988187
6900000	1.33989	0.00984783
6910000	1.34006	0.00979963
6920000	1.34198	0.00977213
6930000	1.34345	0.00973187
6940000	1.34221	0.00970763
6950000	1.34594	0.00968024
6960000	1.34499	0.00964631
6970000	1.34774	0.00962987
6980000	1.34678	0.00961172
6990000	1.34732	0.00957428
7000000	1.34936	0.00956548
7010000	1.34881	0.0095413
7020000	1.35055	0.0095171
7030000	1.35095	0.00949609
7040000	1.35167	0.00948683
7050000	1.35184	0.0094763
7060000	1.35264	0.00947032
7070000	1.35373	0.00947295
7080000	1.35496	0.00948085
7090000	1.35595	0.00947564
7100000	1.35702	0.00947704
7110000	1.35812	0.00948936
7120000	1.35841	0.00950561
7130000	1.35938	0.00951855
7140000	1.35882	0.00952168
7150000	1.36167	0.00954044
7160000	1.36222	0.00953823
7170000	1.36259	0.00954712
7180000	1.36359	0.00956833
7190000	1.36555	0.00959906
7200000	1.36451	0.00963346
7210000	1.36441	0.00965045
7220000	1.36621	0.00967428
7230000	1.36598	0.00971341
7240000	1.3682	0.00975138
7250000	1.36824	0.00980134
7260000	1.37054	0.00985795
7270000	1.36973	0.00990302
7280000	1.37123	0.00997882
7290000	1.37232	0.0100578
7300000	1.37196	0.0101337
7310000	1.37279	0.0102335
7320000	1.37402	0.0103342
7330000	1.37353	0.0104439
7340000	1.37409	0.0105488
7350000	1.37557	0.0106742
7360000	1.37625	0.0107915
7370000	1.3751	0.0109094
7380000	1.37662	0.0110421
7390000	1.37746	0.0111769
7400000	1.37954	0.0113128
7410000	1.37948	0.0114454
7420000	1.38082	0.0115823
7430000	1.38047	0.0117003
7440000	1.38066	0.0118551
7450000	1.3819	0.0120022
7460000	1.38173	0.0121286
7470000	1.3837	0.012287
7480000	1.38245	0.0124447
7490000	1.38489	0.0125978
7500000	1.38285	0.0127353
7510000	1.38565	0.0128835
7520000	1.38526	0.0130219
7530000	1.3855	0.0131464
7540000	1.38706	0.0132851
7550000	1.38794	0.0134084
7560000	1.3883	0.0135141
7570000	1.38964	0.0136338
7580000	1.38759	0.0137462
7590000	1.39044	0.0138433
7600000	1.39104	0.0139339
7610000	1.39181	0.0140356
7620000	1.39142	0.0141231
7630000	1.39179	0.0142127
7640000	1.39191	0.0142835
7650000	1.39494	0.0143595
7660000	1.39351	0.0144236
7670000	1.39403	0.0145017
7680000	1.39629	0.0145618
7690000	1.39606	0.0146111
7700000	1.39866	0.0146493
7710000	1.39733	0.0146944
7720000	1.3986	0.0147488
7730000	1.39881	0.0147949
7740000	1.4	0.0148099
7750000	1.40052	0.0148452
7760000	1.40012	0.0148738
7770000	1.4009	0.0148915
7780000	1.40304	0.0148986
7790000	1.40193	0.0148976
7800000	1.40202	0.0149297
7810000	1.40315	0.0149444
7820000	1.40425	0.0149617
7830000	1.40289	0.0149638
7840000	1.40583	0.014992
7850000	1.4065	0.0150097
7860000	1.40602	0.0150393
7870000	1.40671	0.0150516
7880000	1.40745	0.0150665
7890000	1.40806	0.015096
7900000	1.40844	0.015141
7910000	1.40887	0.0151768
7920000	1.40899	0.0152116
7930000	1.41013	0.015238
7940000	1.40967	0.0152718
7950000	1.41103	0.0153022
7960000	1.41042	0.0153265
7970000	1.41146	0.0153762
7980000	1.4117	0.0154297
7990000	1.41203	0.0154852
8000000	1.41406	0.0155412
8010000	1.41423	0.015612
8020000	1.41397	0.0156786
8030000	1.41354	0.0157478
8040000	1.41439	0.0158239
8050000	1.41405	0.0159066
8060000	1.4152	0.0159792
8070000	1.41636	0.016031
8080000	1.41608	0.0160991
8090000	1.41698	0.0161658
8100000	1.41576	0.0162236
8110000	1.41721	0.01629
8120000	1.41804	0.0163419
8130000	1.41735	0.0163988
8140000	1.41766	0.0164662
8150000	1.4179	0.0165258
8160000	1.4191	0.0165747
8170000	1.41814	0.0166403
8180000	1.41933	0.016698
8190000	1.4191	0.016752
8200000	1.41918	0.0168126
8210000	1.4192	0.0168828
8220000	1.42123	0.0169391
8230000	1.42164	0.0170061
8240000	1.42101	0.0170533
8250000	1.42151	0.0171232
8260000	1.42282	0.0171774
8270000	1.42385	0.0172418
8280000	1.42341	0.0173058
8290000	1.42415	0.0173726
8300000	1.4238	0.0174407
8310000	1.42424	0.0174946
8320000	1.42598	0.0175661
8330000	1.42441	0.0176215
8340000	1.42535	0.0176636
8350000	1.42554	0.0177055
8360000	1.42687	0.0177552
8370000	1.42659	0.0178012
8380000	1.42607	0.0178464
8390000	1.42717	0.0178757
8400000	1.42715	0.0179401
8410000	1.4281	0.0179926
8420000	1.42761	0.0180477
8430000	1.42791	0.0180982
8440000	1.43	0.0181541
8450000	1.42942	0.0182281
8460000	1.43037	0.0182835
8470000	1.43002	0.018355
8480000	1.4306	0.0184207
8490000	1.43003	0.0185127
8500000	1.43264	0.018583
8510000	1.43216	0.018649
8520000	1.43243	0.0187101
8530000	1.43287	0.0187712
8540000	1.43201	0.0188359
8550000	1.43287	0.0188847
8560000	1.43386	0.0189349
8570000	1.43348	0.0190012
8580000	1.43353	0.0190578
8590000	1.43531	0.0191031
8600000	1.43447	0.019166
8610000	1.43516	0.0192399
8620000	1.43613	0.019308
8630000	1.43553	0.0193613
8640000	1.43668	0.0194486
8650000	1.43545	0.019528
8660000	1.43533	0.0196128
8670000	1.43725	0.0196924
8680000	1.43711	0.0197727
8690000	1.43721	0.0198542
8700000	1.43787	0.0199195
8710000	1.43835	0.0200038
8720000	1.43815	0.0200843
8730000	1.4395	0.0201431
8740000	1.43925	0.0201986
8750000	1.44123	0.0202863
8760000	1.43972	0.0203559
8770000	1.44067	0.0204079
8780000	1.44095	0.0204735
8790000	1.44072	0.0205469
8800000	1.4401	0.0206209
8810000	1.4399	0.0206925
8820000	1.44096	0.0207688
8830000	1.44136	0.0208259
8840000	1.44193	0.0208756
8850000	1.44169	0.0209383
8860000	1.44182	0.0210036
8870000	1.44283	0.021063
8880000	1.44166	0.0211348
8890000	1.44351	0.0211893
8900000	1.44453	0.021245
8910000	1.44467	0.0213041
8920000	1.44404	0.0213676
8930000	1.44519	0.0214358
8940000	1.44595	0.0214967
8950000	1.44347	0.0215698
8960000	1.44612	0.0216322
8970000	1.44532	0.0216865
8980000	1.44591	0.0217252
8990000	1.44489	0.0217707
9000000	1.44534	0.0218125
9010000	1.44616	0.0218708
9020000	1.44603	0.0219089
9030000	1.44732	0.021942
9040000	1.44737	0.021979
9050000	1.44671	0.0220145
9060000	1.44846	0.0220228
9070000	1.449	0.0220329
9080000	1.44829	0.0220541
9090000	1.44936	0.022073
9100000	1.44917	0.0220961
9110000	1.45069	0.0220867
9120000	1.45056	0.0221049
9130000	1.45105	0.0221047
9140000	1.45153	0.0221208
9150000	1.45111	0.0221251
9160000	1.4519	0.022122
9170000	1.45143	0.0221167
9180000	1.45207	0.0221329
9190000	1.45387	0.0221476
9200000	1.45201	0.022168
9210000	1.45332	0.0221555
9220000	1.45358	0.0221677
9230000	1.45375	0.0221829
9240000	1.45386	0.0221994
9250000	1.45407	0.0221965
9260000	1.45465	0.0221997
9270000	1.45553	0.0222134
9280000	1.45512	0.0222181
9290000	1.45607	0.0222288
9300000	1.45529	0.0222355
9310000	1.45591	0.0222309
9320000	1.45622	0.0222601
9330000	1.45733	0.0222811
9340000	1.45753	0.0223092
9350000	1.45846	0.0223397
9360000	1.45769	0.0223781
9370000	1.45794	0.022419
9380000	1.4588	0.0224549
9390000	1.45994	0.0225193
9400000	1.45905	0.0225786
9410000	1.46005	0.0226372
9420000	1.46014	0.0227108
9430000	1.46162	0.0227944
9440000	1.46066	0.0228568
9450000	1.46041	0.0229354
9460000	1.46084	0.0230061
9470000	1.46131	0.0230972
9480000	1.46176	0.023159
9490000	1.46249	0.0232309
9500000	1.46273	0.0233078
9510000	1.46386	0.0233916
9520000	1.46047	0.0234667
9530000	1.4625	0.0235269
9540000	1.46212	0.0235917
9550000	1.46516	0.0236496
9560000	1.46399	0.023717
9570000	1.46378	0.0237608
9580000	1.46516	0.0238256
9590000	1.46571	0.0238588
9600000	1.46616	0.0238889
9610000	1.46486	0.0239335
9620000	1.46691	0.0239509
9630000	1.46666	0.0239847
9640000	1.46759	0.0240142
9650000	1.4682	0.0240513
9660000	1.46755	0.0240717
9670000	1.46812	0.024116
9680000	1.46922	0.0241273
9690000	1.46937	0.0241538
9700000	1.46891	0.0241682
9710000	1.4697	0.0241821
9720000	1.46988	0.0241785
9730000	1.46905	0.0241851
9740000	1.46917	0.0241845
9750000	1.47072	0.024187
9760000	1.47062	0.024177
9770000	1.47139	0.0241617
9780000	1.47224	0.0241583
9790000	1.47297	0.0241569
9800000	1.47312	0.0241479
9810000	1.47323	0.0241466
9820000	1.47317	0.024152
9830000	1.47394	0.0241551
9840000	1.4744	0.0241563
9850000	1.47497	0.0241614
9860000	1.47538	0.0241821
9870000	1.4748	0.0241556
9880000	1.47416	0.0241515
9890000	1.47573	0.0241788
9900000	1.47634	0.0241785
9910000	1.47699	0.0241805
9920000	1.47668	0.0241872
9930000	1.47698	0.0242009
9940000	1.47821	0.0241989
9950000	1.47734	0.0242202
9960000	1.47811	0.0242423
9970000	1.47766	0.0242619
9980000	1.47767	0.024285
9990000	1.47811	0.0243147
10000000	1.47941	0.0243553
10010000	1.48039	0.0243976
10020000	1.47914	0.0244317
10030000	1.48088	0.0244728
10040000	1.48012	0.0245071
10050000	1.481	0.0245631
10060000	1.48162	0.0246091
10070000	1.48104	0.0246666
10080000	1.48147	0.0247247
10090000	1.48112	0.0247799
10100000	1.48202	0.0248344
10110000	1.48138	0.0248987
10120000	1.4825	0.0249763
10130000	1.4821	0.0250268
10140000	1.48193	0.0250899
10150000	1.4832	0.0251736
10160000	1.48359	0.0252409
10170000	1.4835	0.0253072
10180000	1.48384	0.02538
10190000	1.48423	0.025459
10200000	1.48439	0.0255379
10210000	1.48365	0.025613
10220000	1.48516	0.0256843
10230000	1.48461	0.0257645
10240000	1.48599	0.02585
10250000	1.48505	0.0259151
10260000	1.48536	0.0260018
10270000	1.48622	0.0260783
10280000	1.48562	0.026161
10290000	1.48486	0.0262401
10300000	1.48625	0.0263306
10310000	1.48621	0.026396
10320000	1.48544	0.0264749
10330000	1.48744	0.0265676
10340000	1.48635	0.0266637
10350000	1.48793	0.0267416
10360000	1.48762	0.0268314
10370000	1.48777	0.0268993
10380000	1.48918	0.0269879
10390000	1.48864	0.02707
10400000	1.48912	0.0271495
10410000	1.48865	0.0272311
10420000	1.4892	0.0273163
10430000	1.48961	0.0273914
10440000	1.4904	0.0274718
10450000	1.48999	0.0275564
10460000	1.49018	0.0276484
10470000	1.49066	0.0277255
10480000	1.49075	0.0278237
10490000	1.49058	0.0279035
10500000	1.49075	0.0279799
10510000	1.49211	0.0280501
10520000	1.49145	0.0281261
10530000	1.49223	0.0282003
10540000	1.49234	0.0282571
10550000	1.49221	0.0283201
10560000	1.49292	0.0283661
10570000	1.493	0.0284134
10580000	1.4933	0.0284628
10590000	1.49313	0.0285165
10600000	1.49409	0.0285603
10610000	1.49408	0.028604
10620000	1.49528	0.0286526
10630000	1.49499	0.0286971
10640000	1.49481	0.0287459
10650000	1.49494	0.0287926
10660000	1.49685	0.0288364
10670000	1.49603	0.0288776
10680000	1.49623	0.0289068
10690000	1.49699	0.0289512
10700000	1.49737	0.0289976
10710000	1.4984	0.0290188
10720000	1.49759	0.0290418
10730000	1.49797	0.0290757
10740000	1.49802	0.0290926
10750000	1.49912	0.0291086
10760000	1.49854	0.0291373
10770000	1.49934	0.0291508
10780000	1.49897	0.0291704
10790000	1.49939	0.0291747
10800000	1.50014	0.0291982
10810000	1.49969	0.0292097
10820000	1.49992	0.0292197
10830000	1.50106	0.0292405
10840000	1.50037	0.0292546
10850000	1.50029	0.0292567
10860000	1.50057	0.0292691
10870000	1.50165	0.0293046
10880000	1.50121	0.0293195
10890000	1.50185	0.0293306
10900000	1.50187	0.0293449
10910000	1.50262	0.0293579
10920000	1.50249	0.0293588
10930000	1.50288	0.0293434
10940000	1.50199	0.0293492
10950000	1.50239	0.0293692
10960000	1.50334	0.0293728
10970000	1.50414	0.0293764
10980000	1.50488	0.0293651
10990000	1.50445	0.0293694
11000000	1.50481	0.029363
11010000	1.50454	0.0293686
11020000	1.50471	0.0293603
11030000	1.50547	0.029335
11040000	1.50514	0.0293499
11050000	1.5059	0.029349
11060000	1.50635	0.0293477
11070000	1.50581	0.0293558
11080000	1.50623	0.0293667
11090000	1.50678	0.0293774
11100000	1.50712	0.0293954
11110000	1.50636	0.0294247
11120000	1.50644	0.0294469
11130000	1.50752	0.0294738
11140000	1.50703	0.0295007
11150000	1.50707	0.0295115
11160000	1.50674	0.0295541
11170000	1.50779	0.0295902
11180000	1.5072	0.0295968
11190000	1.50712	0.0296278
11200000	1.50725	0.0296652
11210000	1.50795	0.0296917
11220000	1.50842	0.0297104
11230000	1.50796	0.0297387
11240000	1.50758	0.0297604
11250000	1.50709	0.029803
11260000	1.50759	0.0298241
11270000	1.50762	0.0298499
11280000	1.50739	0.0298596
11290000	1.50716	0.0299199
11300000	1.50705	0.029953
11310000	1.50726	0.0299992
11320000	1.50731	0.0300303
11330000	1.50722	0.0301023
11340000	1.50659	0.030162
11350000	1.50701	0.0302294
11360000	1.5075	0.0302852
11370000	1.50704	0.0303439
11380000	1.50729	0.0304164
11390000	1.50635	0.0304865
11400000	1.50609	0.0305323
11410000	1.50618	0.0305919
11420000	1.50684	0.0306649
11430000	1.5063	0.0307314
11440000	1.50579	0.0307942
11450000	1.50583	0.0308587
11460000	1.50498	0.0309127
11470000	1.50525	0.030984
11480000	1.50448	0.0310558
11490000	1.50568	0.0311231
11500000	1.50495	0.031181
11510000	1.50536	0.0312568
11520000	1.50487	0.0313364
11530000	1.50467	0.0314097
11540000	1.50483	0.0314875
11550000	1.50467	0.0315639
11560000	1.50401	0.0316313
11570000	1.50433	0.0317246
11580000	1.50371	0.0317985
11590000	1.50348	0.0318776
11600000	1.50363	0.0319684
11610000	1.5031	0.0320647
11620000	1.50346	0.0321549
11630000	1.50411	0.0322445
11640000	1.50294	0.0323496
11650000	1.50336	0.0324527
11660000	1.50314	0.0325349
11670000	1.50373	0.0326505
11680000	1.50334	0.0327568
11690000	1.50155	0.0328805
11700000	1.50187	0.032988
11710000	1.50196	0.0331079
11720000	1.50192	0.033205
11730000	1.50166	0.0333289
11740000	1.50207	0.0334406
11750000	1.50113	0.0335472
11760000	1.50051	0.033659
11770000	1.50085	0.0337611
11780000	1.50079	0.0338709
11790000	1.50036	0.0339692
11800000	1.50033	0.0340471
11810000	1.50041	0.0341278
11820000	1.49929	0.0342043
11830000	1.49958	0.0342748
11840000	1.49968	0.0343354
11850000	1.49914	0.0343726
11860000	1.4991	0.0344278
11870000	1.49783	0.0344894
11880000	1.49904	0.0345313
11890000	1.49872	0.0345866
11900000	1.49817	0.0346686
11910000	1.49813	0.0347495
11920000	1.49777	0.0348394
11930000	1.49753	0.0349286
11940000	1.49788	0.0350283
11950000	1.49711	0.0351281
11960000	1.49692	0.0352265
11970000	1.49678	0.0353085
11980000	1.4957	0.0354127
11990000	1.49683	0.0355052
12000000	1.49651	0.0356157
12010000	1.49644	0.0357234
12020000	1.49535	0.0358296
12030000	1.49646	0.0359156
12040000	1.49574	0.0360316
12050000	1.49574	0.0361401
12060000	1.49567	0.0362511
12070000	1.49558	0.0363642
12080000	1.49493	0.0364928
12090000	1.49459	0.0366107
12100000	1.49519	0.0367248
12110000	1.49498	0.0368444
12120000	1.49523	0.036951
12130000	1.49482	0.0370665
12140000	1.49459	0.0371836
12150000	1.4953	0.0373123
12160000	1.49439	0.0374274
12170000	1.49423	0.0375491
12180000	1.49399	0.0376448
12190000	1.49545	0.0377634
12200000	1.49462	0.0378554
12210000	1.49422	0.0379551
12220000	1.49389	0.0380498
12230000	1.49363	0.0381558
12240000	1.49447	0.0382592
12250000	1.49448	0.0383482
12260000	1.49349	0.0384396
12270000	1.49388	0.0385551
12280000	1.49395	0.0386495
12290000	1.49456	0.0387352
12300000	1.49379	0.0388203
12310000	1.49418	0.0389157
12320000	1.49409	0.0390034
12330000	1.49432	0.0391023
12340000	1.49397	0.0391764
12350000	1.49407	0.0392512
12360000	1.49383	0.0393351
12370000	1.49433	0.0394313
12380000	1.4939	0.0395001
12390000	1.49337	0.0395741
12400000	1.494	0.0396648
12410000	1.4938	0.0397452
12420000	1.49338	0.039815
12430000	1.49364	0.0398784
12440000	1.49338	0.0399628
12450000	1.49363	0.0400293
12460000	1.49351	0.0400954
12470000	1.49337	0.0401722
12480000	1.49332	0.0402382
12490000	1.49391	0.0403115
12500000	1.49413	0.0403731
12510000	1.49369	0.0404432
12520000	1.49323	0.0405127
12530000	1.49351	0.040573
12540000	1.49299	0.0406471
12550000	1.4944	0.0407169
12560000	1.49341	0.0407807
12570000	1.49316	0.0408366
12580000	1.49393	0.0409183
12590000	1.49443	0.0409848
12600000	1.49292	0.0410619
12610000	1.4931	0.0411419
12620000	1.49313	0.0412303
12630000	1.49231	0.0413079
12640000	1.49258	0.0413964
12650000	1.49184	0.0414823
12660000	1.49242	0.0415699
12670000	1.49161	0.0416655
12680000	1.49244	0.0417459
12690000	1.49209	0.0418308
12700000	1.49169	0.0419215
12710000	1.49124	0.0419978
12720000	1.49082	0.0420687
12730000	1.49078	0.0421587
12740000	1.4915	0.0422462
12750000	1.49029	0.0423323
12760000	1.49078	0.0424283
12770000	1.4915	0.0425084
12780000	1.49063	0.0426063
12790000	1.49054	0.0427016
12800000	1.49033	0.0428043
12810000	1.49069	0.0429009
12820000	1.49001	0.0429811
12830000	1.49001	0.0430644
12840000	1.48991	0.0431511
12850000	1.49033	0.043231
12860000	1.49025	0.0432821
12870000	1.48932	0.0433507
12880000	1.48886	0.0433976
12890000	1.48928	0.043468
12900000	1.48952	0.0435151
12910000	1.4882	0.0435792
12920000	1.48845	0.0436352
12930000	1.48851	0.0437032
12940000	1.48788	0.0437702
12950000	1.48854	0.0438173
12960000	1.48772	0.0438898
12970000	1.48733	0.043956
12980000	1.48742	0.0440156
12990000	1.4877	0.0440705
13000000	1.48731	0.0441101
13010000	1.48679	0.0441673
13020000	1.48677	0.0442147
13030000	1.48648	0.044253
13040000	1.48656	0.0443016
13050000	1.48661	0.0443293
13060000	1.48676	0.0443532
13070000	1.48592	0.0443755
13080000	1.48551	0.0444065
13090000	1.4857	0.0444276
13100000	1.48565	0.0444419
13110000	1.48599	0.0444675
13120000	1.48523	0.0444967
13130000	1.4851	0.0445151
13140000	1.48474	0.0445216
13150000	1.48512	0.0445561
13160000	1.48503	0.0445965
13170000	1.48446	0.0446396
13180000	1.48497	0.0446828
13190000	1.48478	0.0447311
13200000	1.48453	0.0447858
13210000	1.48471	0.0448278
13220000	1.48489	0.0448836
13230000	1.48475	0.044946
13240000	1.48461	0.0449973
13250000	1.48423	0.0450536
13260000	1.48409	0.0450994
13270000	1.48348	0.0451558
13280000	1.48256	0.0452073
13290000	1.48365	0.0452593
13300000	1.48331	0.0453138
13310000	1.48344	0.0453555
13320000	1.48278	0.0453858
13330000	1.48353	0.0454272
13340000	1.48254	0.0454655
13350000	1.48249	0.0455012
13360000	1.48321	0.0455299
13370000	1.48224	0.0455778
13380000	1.48283	0.0456326
13390000	1.48263	0.0456772
13400000	1.48175	0.0457223
13410000	1.48186	0.0457641
13420000	1.48199	0.0458314
13430000	1.48132	0.0458812
13440000	1.48182	0.0459397
13450000	1.48148	0.046008
13460000	1.48138	0.0460563
13470000	1.48103	0.0461238
13480000	1.4808	0.0461867
13490000	1.48021	0.0462448
13500000	1.48013	0.0463062
13510000	1.47961	0.0463799
13520000	1.48076	0.0464468
13530000	1.48033	0.0465035
13540000	1.47956	0.0465725
13550000	1.47935	0.0466491
13560000	1.47976	0.0467121
13570000	1.47906	0.0467728
13580000	1.47925	0.0468331
13590000	1.47812	0.0468945
13600000	1.47849	0.0469533
13610000	1.4785	0.0469942
13620000	1.47793	0.047035
13630000	1.47778	0.0470594
13640000	1.4776	0.0470651
13650000	1.47761	0.0470625
13660000	1.47762	0.0470763
13670000	1.47726	0.0470656
13680000	1.4776	0.0470625
13690000	1.47618	0.0470555
13700000	1.47698	0.0470501
13710000	1.47701	0.0470528
13720000	1.4762	0.0470636
13730000	1.47678	0.0470738
13740000	1.47729	0.0470952
13750000	1.47597	0.0470937
13760000	1.47556	0.0471142
13770000	1.47615	0.0471342
13780000	1.47648	0.0471572
13790000	1.47475	0.0471759
13800000	1.47513	0.04721
13810000	1.47486	0.0472517
13820000	1.47497	0.0472896
13830000	1.4748	0.0473303
13840000	1.47425	0.0473682
13850000	1.47418	0.0474216
13860000	1.47478	0.0474465
13870000	1.47378	0.0474741
13880000	1.47418	0.0475201
13890000	1.47368	0.0475517
13900000	1.47349	0.0475963
13910000	1.47248	0.0476212
13920000	1.47252	0.0476667
13930000	1.47275	0.0477043
13940000	1.47297	0.0477652
13950000	1.47296	0.0478087
13960000	1.47168	0.0478595
13970000	1.47272	0.0478951
13980000	1.47248	0.0479417
13990000	1.47189	0.0479966
14000000	1.4717	0.0480253
14010000	1.47181	0.0480608
14020000	1.47138	0.0480935
14030000	1.4717	0.0481365
14040000	1.47048	0.0481703
14050000	1.47033	0.0481999
14060000	1.47021	0.0482347
14070000	1.4698	0.0482825
14080000	1.47002	0.0483015
14090000	1.46944	0.0483374
14100000	1.46998	0.0483782
14110000	1.46959	0.0484248
14120000	1.46893	0.0484754
14130000	1.46924	0.0485297
14140000	1.4687	0.0485692
14150000	1.46766	0.0486232
14160000	1.46817	0.0486693
14170000	1.46776	0.0487206
14180000	1.46808	0.0487708
14190000	1.46708	0.0488331
14200000	1.46697	0.0488993
14210000	1.46715	0.0489543
14220000	1.46626	0.0490143
14230000	1.46598	0.0490838
14240000	1.46514	0.0491523
14250000	1.46567	0.0492171
14260000	1.46498	0.0492842
14270000	1.46502	0.0493482
14280000	1.464	0.0494345
14290000	1.46369	0.0495088
14300000	1.4631	0.049566
14310000	1.46303	0.049623
14320000	1.46288	0.049703
14330000	1.46244	0.0497599
14340000	1.46303	0.0498297
14350000	1.4627	0.0498995
14360000	1.46227	0.0499647
14370000	1.46199	0.0500474
14380000	1.46158	0.0501476
14390000	1.46203	0.0502186
14400000	1.46163	0.0502917
14410000	1.46152	0.0503917
14420000	1.4607	0.0504975
14430000	1.46083	0.0505772
14440000	1.46083	0.0506698
14450000	1.46051	0.0507641
14460000	1.46017	0.0508547
14470000	1.46055	0.0509218
14480000	1.46058	0.0510065
14490000	1.45989	0.051081
14500000	1.45995	0.0511512
14510000	1.45962	0.0512248
14520000	1.46011	0.0513026
14530000	1.45961	0.0513598
14540000	1.46008	0.0514239
14550000	1.46064	0.0514766
14560000	1.45955	0.0515451
14570000	1.45928	0.0516062
14580000	1.45882	0.0516591
14590000	1.4587	0.0517109
14600000	1.45919	0.0517569
14610000	1.45919	0.0518042
14620000	1.4591	0.0518319
14630000	1.46029	0.0518882
14640000	1.45966	0.0518985
14650000	1.45972	0.0519444
14660000	1.4599	0.0519698
14670000	1.45979	0.0520094
14680000	1.45989	0.0520439
14690000	1.45975	0.0520755
14700000	1.45977	0.0521096
14710000	1.45974	0.0521503
14720000	1.46004	0.0521893
14730000	1.46008	0.0522149
14740000	1.46006	0.052253
14750000	1.4603	0.0522866
14760000	1.46067	0.0523149
14770000	1.46005	0.0523579
14780000	1.46052	0.0523949
14790000	1.46081	0.0524409
14800000	1.46122	0.0524824
14810000	1.461	0.0525306
14820000	1.46069	0.0525866
14830000	1.46147	0.0526537
14840000	1.46139	0.0527097
14850000	1.46088	0.052771
14860000	1.46274	0.0528431
14870000	1.46194	0.0529114
14880000	1.46194	0.0529612
14890000	1.46251	0.0530182
14900000	1.46253	0.053073
14910000	1.46307	0.0531487
14920000	1.46303	0.0532017
14930000	1.46356	0.0532565
14940000	1.46388	0.0533146
14950000	1.46387	0.0533614
14960000	1.46392	0.0534198
14970000	1.46438	0.0534788
14980000	1.46436	0.053536
14990000	1.46449	0.0535816
15000000	1.46531	0.0536344
15010000	1.46522	0.053686
15020000	1.46524	0.0537313
15030000	1.46581	0.0537711
15040000	1.46623	0.0538107
15050000	1.46626	0.0538523
15060000	1.46663	0.0538671
15070000	1.46734	0.0538968
15080000	1.4669	0.0539013
15090000	1.46759	0.0539271
15100000	1.4676	0.0539224
15110000	1.4683	0.0539466
15120000	1.468	0.0539443
15130000	1.46801	0.053982
15140000	1.46865	0.0540004
15150000	1.46877	0.0540204
15160000	1.46895	0.0540334
15170000	1.46929	0.054071
15180000	1.46882	0.0540886
15190000	1.46929	0.0541088
15200000	1.47003	0.0541364
15210000	1.46961	0.0541811
15220000	1.46957	0.0542265
15230000	1.4698	0.0542494
15240000	1.46947	0.0542991
15250000	1.46988	0.0543575
15260000	1.47062	0.0544079
15270000	1.47088	0.0544602
15280000	1.47112	0.0545097
15290000	1.47099	0.0545588
15300000	1.47089	0.0546269
15310000	1.47137	0.0546689
15320000	1.4723	0.0547135
15330000	1.4723	0.0547496
15340000	1.47337	0.0548134
15350000	1.47342	0.0548757
15360000	1.47406	0.0549214
15370000	1.47415	0.0549758
15380000	1.47474	0.0550292
15390000	1.4754	0.0550706
15400000	1.47535	0.0551115
15410000	1.47588	0.0551722
15420000	1.47645	0.055222
15430000	1.47692	0.0552679
15440000	1.47689	0.0553243
15450000	1.4776	0.0553555
15460000	1.47796	0.0553982
15470000	1.47805	0.0554214
15480000	1.47906	0.0554428
15490000	1.47928	0.0554726
15500000	1.47949	0.055487
15510000	1.48028	0.0554915
15520000	1.48057	0.0554782
15530000	1.48092	0.0554726
15540000	1.48178	0.0554716
15550000	1.48264	0.0554692
15560000	1.48251	0.0554424
15570000	1.483	0.0554287
15580000	1.48373	0.0553921
15590000	1.48388	0.0553775
15600000	1.48443	0.0553611
15610000	1.48493	0.0553591
15620000	1.48564	0.0553516
15630000	1.4859	0.0553558
15640000	1.48607	0.0553474
15650000	1.48599	0.0553668
15660000	1.48643	0.0553778
15670000	1.4874	0.0554101
15680000	1.48724	0.0554347
15690000	1.4881	0.0554768
15700000	1.4883	0.0555081
15710000	1.48886	0.0555535
15720000	1.4886	0.0556111
15730000	1.48925	0.055656
15740000	1.48986	0.0556966
15750000	1.49029	0.0557396
15760000	1.4906	0.0557747
15770000	1.49105	0.0558257
15780000	1.49137	0.0558668
15790000	1.49155	0.0558967
15800000	1.49281	0.055923
15810000	1.49252	0.0559385
15820000	1.49376	0.0559715
15830000	1.49397	0.0559667
15840000	1.49397	0.05597
15850000	1.49512	0.0559816
15860000	1.49501	0.0559943
15870000	1.49547	0.0559865
15880000	1.49545	0.0559983
15890000	1.49627	0.056024
15900000	1.49683	0.0560288
15910000	1.49722	0.0560423
15920000	1.49752	0.0560481
15930000	1.49761	0.0560554
15940000	1.49855	0.0560445
15950000	1.49848	0.0560367
15960000	1.49948	0.0560189
15970000	1.49979	0.0559595
15980000	1.50006	0.0559187
15990000	1.50017	0.0558887
16000000	1.5013	0.0558173
16010000	1.50167	0.0557588
16020000	1.50159	0.0557163
16030000	1.50244	0.0556545
16040000	1.50236	0.0555868
16050000	1.50321	0.0555326
16060000	1.50331	0.055477
16070000	1.50355	0.0554094
16080000	1.50381	0.055361
16090000	1.50357	0.0553318
16100000	1.50457	0.0552968
16110000	1.5051	0.055251
16120000	1.50586	0.0552355
16130000	1.50587	0.0552326
16140000	1.50604	0.0552088
16150000	1.50678	0.0552077
16160000	1.50714	0.0552238
16170000	1.50755	0.0552221
16180000	1.50783	0.0552314
16190000	1.50814	0.0552425
16200000	1.50895	0.0552449
16210000	1.50891	0.0552473
16220000	1.50976	0.0552379
16230000	1.51015	0.0552447
16240000	1.51054	0.0552426
16250000	1.51067	0.0552242
16260000	1.51173	0.0552254
16270000	1.51211	0.0552201
16280000	1.51286	0.055226
16290000	1.51267	0.0552074
16300000	1.5124	0.0551929
16310000	1.51383	0.0551756
16320000	1.51348	0.0551495
16330000	1.51419	0.0551357
16340000	1.51444	0.0551058
16350000	1.5149	0.0550808
16360000	1.51574	0.0550488
16370000	1.5157	0.0550232
16380000	1.51631	0.0549873
16390000	1.51682	0.0549703
16400000	1.51653	0.054941
16410000	1.51748	0.0549188
16420000	1.51767	0.0548821
16430000	1.51784	0.0548546
16440000	1.51866	0.0548258
16450000	1.51865	0.0547855
16460000	1.519	0.0547547
16470000	1.51965	0.0547442
16480000	1.51961	0.0547285
16490000	1.5207	0.0547163
16500000	1.52076	0.0546995
16510000	1.52112	0.0546961
16520000	1.52187	0.0547041
16530000	1.52262	0.0547061
16540000	1.52368	0.0547122
16550000	1.52312	0.0547271
16560000	1.52344	0.0547452
16570000	1.52447	0.054762
16580000	1.52455	0.054786
16590000	1.52518	0.0547999
16600000	1.52515	0.0548198
16610000	1.52518	0.0548248
16620000	1.52635	0.0548658
16630000	1.52651	0.0548844
16640000	1.52704	0.0549072
16650000	1.52781	0.054934
16660000	1.52738	0.0549795
16670000	1.52825	0.0550173
16680000	1.52844	0.0550548
16690000	1.5293	0.0550774
16700000	1.52916	0.0551348
16710000	1.53024	0.0551774
16720000	1.53069	0.055212
16730000	1.53098	0.055259
16740000	1.53168	0.055304
16750000	1.53252	0.0553308
16760000	1.5325	0.0553591
16770000	1.53344	0.055398
16780000	1.53377	0.0554349
16790000	1.53395	0.0554791
16800000	1.53431	0.055509
16810000	1.53461	0.0555691
16820000	1.53471	0.0556348
16830000	1.53607	0.055696
16840000	1.53596	0.0557585
16850000	1.537	0.0558168
16860000	1.53691	0.0558876
16870000	1.53681	0.0559399
16880000	1.53847	0.0559981
16890000	1.53874	0.0560528
16900000	1.53938	0.0560917
16910000	1.53928	0.0561129
16920000	1.5399	0.056139
16930000	1.54064	0.0561736
16940000	1.54112	0.0561966
16950000	1.54142	0.056215
16960000	1.542	0.0562472
16970000	1.54299	0.0562742
16980000	1.5428	0.0563052
16990000	1.54364	0.0563393
17000000	1.54439	0.0563494
17010000	1.54434	0.0563718
17020000	1.54395	0.056396
17030000	1.54503	0.0564115
17040000	1.54548	0.0564136
17050000	1.54602	0.0564243
17060000	1.54694	0.0564242
17070000	1.54669	0.0564146
17080000	1.5474	0.0564026
17090000	1.54775	0.0563792
17100000	1.54841	0.0563875
17110000	1.54838	0.0563737
17120000	1.54842	0.0563519
17130000	1.5497	0.0563288
17140000	1.54915	0.0563087
17150000	1.55016	0.0562826
17160000	1.55075	0.0562648
17170000	1.55106	0.0562342
17180000	1.55148	0.0562014
17190000	1.5525	0.0561659
17200000	1.55207	0.05613
17210000	1.55251	0.0561072
17220000	1.55379	0.0561077
17230000	1.554	0.0560787
17240000	1.55402	0.0560879
17250000	1.55415	0.0560776
17260000	1.55518	0.0560684
17270000	1.55548	0.0560515
17280000	1.55582	0.0560598
17290000	1.55621	0.0560579
17300000	1.55641	0.0560688
17310000	1.55683	0.0560569
17320000	1.55778	0.0560389
17330000	1.55778	0.0560379
17340000	1.55826	0.0560174
17350000	1.55855	0.0559905
17360000	1.55906	0.0559614
17370000	1.55947	0.0559362
17380000	1.55994	0.0558851
17390000	1.55988	0.0558389
17400000	1.56053	0.0557918
17410000	1.56093	0.0557336
17420000	1.56114	0.0556728
17430000	1.56145	0.0556351
17440000	1.56189	0.055576
17450000	1.56318	0.0555291
17460000	1.56275	0.0554667
17470000	1.56351	0.0554424
17480000	1.56413	0.0553869
17490000	1.56453	0.0553249
17500000	1.56433	0.0552749
17510000	1.5648	0.0552099
17520000	1.56589	0.0551457
17530000	1.56644	0.0550892
17540000	1.5666	0.0550289
17550000	1.56701	0.0549563
17560000	1.56756	0.0548772
17570000	1.56805	0.0548107
17580000	1.56901	0.0547688
17590000	1.5687	0.0546869
17600000	1.56954	0.054608
17610000	1.57028	0.0545358
17620000	1.57041	0.054461
17630000	1.57087	0.0543841
17640000	1.57146	0.0542745
17650000	1.57226	0.0541776
17660000	1.57247	0.0540664
17670000	1.57418	0.0539531
17680000	1.57431	0.0538319
17690000	1.57389	0.0537016
17700000	1.57462	0.0535902
17710000	1.57516	0.0534753
17720000	1.57617	0.0533704
17730000	1.57562	0.0532589
17740000	1.57609	0.0531581
17750000	1.57731	0.053069
17760000	1.57798	0.0529631
17770000	1.57828	0.0528739
17780000	1.5782	0.0527707
17790000	1.57817	0.0526717
17800000	1.58029	0.0525775
17810000	1.58012	0.0524966
17820000	1.58017	0.0524186
17830000	1.58135	0.0523326
17840000	1.5818	0.0522539
17850000	1.58303	0.0521932
17860000	1.58274	0.0521174
17870000	1.58285	0.0520533
17880000	1.58281	0.0519882
17890000	1.58369	0.0519415
17900000	1.58482	0.0518951
17910000	1.5851	0.0518589
17920000	1.58518	0.0518146
17930000	1.58526	0.0517715
17940000	1.58628	0.0517404
17950000	1.58597	0.0517021
17960000	1.58698	0.0516918
17970000	1.58767	0.0516613
17980000	1.58812	0.0516274
17990000	1.5885	0.05161
18000000	1.58894	0.0515732
18010000	1.59018	0.0515688
18020000	1.59025	0.0515357
18030000	1.59054	0.05154
18040000	1.59171	0.0515175
18050000	1.59159	0.0515148
18060000	1.59207	0.0515006
18070000	1.5934	0.0515208
18080000	1.5936	0.0514882
18090000	1.59374	0.0514781
18100000	1.595	0.0514684
18110000	1.59467	0.0514467
18120000	1.5957	0.051433
18130000	1.59554	0.0514105
18140000	1.59661	0.0513878
18150000	1.59688	0.0513733
18160000	1.59759	0.0513533
18170000	1.59814	0.0513225
18180000	1.59869	0.0513177
18190000	1.59887	0.0512904
18200000	1.60018	0.051277
18210000	1.6004	0.0512484
18220000	1.60028	0.0512111
18230000	1.60077	0.0511667
18240000	1.60167	0.0511254
18250000	1.60221	0.0510938
18260000	1.60259	0.0510306
18270000	1.60327	0.0509917
18280000	1.60353	0.0509456
18290000	1.60484	0.0509062
18300000	1.60562	0.0508553
18310000	1.60636	0.0508118
18320000	1.60616	0.050763
18330000	1.60754	0.0507248
18340000	1.60693	0.0506696
18350000	1.60803	0.0506328
18360000	1.60866	0.0505949
18370000	1.60913	0.0505608
18380000	1.6098	0.0505118
18390000	1.60995	0.0504831
18400000	1.61031	0.0504394
18410000	1.61093	0.0503961
18420000	1.61097	0.0503596
18430000	1.61246	0.0503016
18440000	1.61273	0.0502872
18450000	1.61283	0.0502436
18460000	1.6133	0.0502129
18470000	1.61439	0.050171
18480000	1.61496	0.0501215
18490000	1.6158	0.0501046
18500000	1.61563	0.0500695
18510000	1.61589	0.0500408
18520000	1.6162	0.0500199
18530000	1.61653	0.0500035
18540000	1.61773	0.0499795
18550000	1.61786	0.04994
18560000	1.61851	0.0499005
18570000	1.61861	0.049874
18580000	1.61944	0.0498176
18590000	1.6198	0.0497785
18600000	1.62047	0.0497498
18610000	1.62174	0.049703
18620000	1.6215	0.0496625
18630000	1.62181	0.0496357
18640000	1.62247	0.0496158
18650000	1.62359	0.0496096
18660000	1.62361	0.0496233
18670000	1.62434	0.0496355
18680000	1.62463	0.0496173
18690000	1.6254	0.0496514
18700000	1.62576	0.0496537
18710000	1.62704	0.0496596
18720000	1.62655	0.0496649
18730000	1.62689	0.0496812
18740000	1.62862	0.0496923
18750000	1.62893	0.0497056
18760000	1.62866	0.0497232
18770000	1.62931	0.04976
18780000	1.63047	0.0497865
18790000	1.63098	0.0498125
18800000	1.6315	0.0498315
18810000	1.6315	0.0498623
18820000	1.63245	0.0498731
18830000	1.63268	0.0498871
18840000	1.63314	0.0498922
18850000	1.63361	0.0499
18860000	1.63434	0.0498953
18870000	1.63448	0.0499033
18880000	1.63536	0.0499087
18890000	1.63581	0.0499326
18900000	1.63661	0.0499439
18910000	1.63694	0.0499529
18920000	1.63712	0.0499607
18930000	1.63796	0.0500096
18940000	1.63816	0.0500188
18950000	1.63838	0.0500569
18960000	1.63842	0.0500934
18970000	1.63906	0.0501233
18980000	1.63955	0.0501314
18990000	1.63995	0.0501684
19000000	1.6417	0.0502021
19010000	1.64121	0.0502096
19020000	1.64173	0.0502342
19030000	1.64181	0.0502547
19040000	1.64258	0.0502948
19050000	1.64297	0.0503237
19060000	1.64268	0.0503844
19070000	1.64379	0.0504171
19080000	1.64402	0.0504474
19090000	1.64515	0.0504804
19100000	1.64565	0.0505227
19110000	1.64578	0.0505672
19120000	1.64595	0.0506109
19130000	1.64633	0.0506593
19140000	1.6463	0.0506893
19150000	1.64763	0.050728
19160000	1.64776	0.0507556
19170000	1.64874	0.050784
19180000	1.64825	0.050814
19190000	1.64934	0.0508251
19200000	1.6495	0.0508315
19210000	1.65022	0.0508853
19220000	1.65127	0.0509183
19230000	1.65143	0.0509507
19240000	1.6518	0.050979
19250000	1.65209	0.0510097
19260000	1.65244	0.0510464
19270000	1.65313	0.0510907
19280000	1.65315	0.0511249
19290000	1.65385	0.0511774
19300000	1.65402	0.0512094
19310000	1.6547	0.0512536
19320000	1.65603	0.0512967
19330000	1.65568	0.0513479
19340000	1.65607	0.051398
19350000	1.65642	0.0514397
19360000	1.65728	0.0514826
19370000	1.65748	0.0515649
19380000	1.65807	0.0516363
19390000	1.65873	0.0516865
19400000	1.65898	0.0517532
19410000	1.65938	0.0518025
19420000	1.66062	0.0518486
19430000	1.66046	0.0519003
19440000	1.66057	0.0519553
19450000	1.66153	0.052021
19460000	1.6616	0.052083
19470000	1.66258	0.0521382
19480000	1.66272	0.0522116
19490000	1.6637	0.0522592
19500000	1.66276	0.0523131
19510000	1.66409	0.0523672
19520000	1.66459	0.0524144
19530000	1.66467	0.0524554
19540000	1.6661	0.0525229
19550000	1.66565	0.0525682
19560000	1.66634	0.05264
19570000	1.66694	0.0527097
19580000	1.66732	0.0527648
19590000	1.66826	0.0528438
19600000	1.66877	0.05293
19610000	1.66876	0.0529706
19620000	1.66917	0.0530423
19630000	1.6692	0.0531154
19640000	1.67044	0.0531657
19650000	1.66996	0.0532369
19660000	1.67139	0.0533273
19670000	1.67119	0.0534049
19680000	1.67174	0.0534703
19690000	1.67156	0.0535418
19700000	1.67257	0.0535914
19710000	1.67262	0.0536683
19720000	1.67369	0.0537265
19730000	1.67316	0.053787
19740000	1.67498	0.0538297
19750000	1.67445	0.053912
19760000	1.67522	0.0539654
19770000	1.67544	0.0540125
19780000	1.67534	0.0540446
19790000	1.67658	0.0540994
19800000	1.67668	0.0541273
19810000	1.67751	0.0541444
19820000	1.6781	0.0541849
19830000	1.67796	0.0541946
19840000	1.67794	0.0542186
19850000	1.67875	0.054226
19860000	1.67889	0.0542604
19870000	1.67961	0.0542496
19880000	1.68025	0.0542676
19890000	1.68053	0.0542797
19900000	1.68101	0.0542831
19910000	1.68107	0.054244
19920000	1.68158	0.0542417
19930000	1.68199	0.0542362
19940000	1.6823	0.0542284
19950000	1.68282	0.0542051
19960000	1.68353	0.0541783
19970000	1.68399	0.0541513
[truncated: 4,304 more rows]

## Sheet: Fig_2
2A							2C					2D
X-axis (Number of steps)	Y-axis (Radius of gyration with reactions)	Error(std)	Y-axis (Radius of gyration without reactions)	Error(std)			X-axis (sqrt(Gamma_me/Gamma_ac(Gamma_me+Gamma_ac)))	Y-axis (Radius of gyration in sigma)	Error(std)			X-axis (sqrt(D/Gamma_ac))	Y-axis (Radius of gyration in sigma)	Error(std)
1	2.03	0	2.03	0			3.16	1.56	0.16			0.33	1.29	0.28
2	2.21	0.19	2.13	0.14			1.73	1.09	0.05			0.5	1.54	0.22
3	2.13	0.17	2.21	0.14			2.24	1.29	0.04			0.65	1.83	0.3
4	2.13	0.17	2.21	0.14			2.65	1.38	0.08			0.82	1.87	0.14
5	2.11	0.07	2.11	0.08			7.07	2.08	0.2			1	2.21	0.39
6	2.12	0.16	2.18	0.15			4.47	1.82	0.14			1.22	2.22	0.25
7	2.24	0.15	2.21	0.05			5.48	1.92	0.12			1.53	2.38	0.21
8	2.18	0.25	2.07	0.15			4.12	1.7	0.11			2	2.82	0.19
9	2.49	0.26	2.4	0.21								1.36	2.12	0.24
10	2.47	0.12	2.55	0.15								1.73	2.46	0.26
11	2.53	0.18	2.53	0.13
12	2.5	0.07	2.92	0.47
13	2.58	0.43	2.53	0.16
14	2.75	0.47	2.68	0.29
15	2.95	0.6	2.52	0.33
16	2.97	0.6	2.62	0.2
17	3.57	1.09	2.88	0.23
18	2.92	0.4	2.98	0.53
19	3.39	0.96	2.79	0.27
20	3.25	0.99	3.22	1.07
21	3.3	1.02	2.91	1
22	3.22	0.87	2.81	0.47
23	3.13	0.84	3	0.92
24	3.02	0.72	2.88	0.78
25	3.11	0.73	2.9	0.61
26	3.14	0.72	2.76	0.21
27	3.16	0.59	2.87	0.55
28	2.89	0.24	2.85	0.59
29	3.1	0.66	2.84	0.38
30	2.94	0.54	2.87	0.39
31	3.02	0.54	3.2	0.73
32	3.02	0.46	3.45	1.18
33	2.99	0.49	3.19	0.53
34	3.07	0.57	3.27	1.01
35	3.06	0.61	3.17	0.84
36	3.01	0.61	3.07	0.45
37	3.04	0.47	3.21	0.69
38	3.12	0.51	3.13	0.5
39	3.09	0.44	3.21	0.56
40	3.06	0.49	3.08	0.46
41	3.05	0.5	3.03	0.56
42	2.97	0.45	3.07	0.5
43	3.23	0.4	3.23	0.58
44	3.24	0.4	3.17	0.49
45	3.13	0.46	3.19	0.53
46	3.07	0.28	3.13	0.53
47	3.02	0.39	3.11	0.51
48	2.95	0.38	3.11	0.48
49	3.05	0.34	3.13	0.6
50	2.96	0.27	3	0.54
51	3.01	0.32	3.19	0.49
52	3.08	0.3	3.07	0.5
53	3.05	0.34	3.11	0.53
54	3.11	0.24	3.05	0.44
55	3	0.28	3.09	0.56
56	3.08	0.3	3.16	0.52
57	3.05	0.28	3.13	0.45
58	3.1	0.26	2.94	0.47
59	3.06	0.26	3.1	0.48
60	3.42	1.05	3.05	0.44
61	3.45	1.16	3.03	0.54
62	3.46	0.93	3.03	0.41
63	3.33	1.01	3.14	0.46
64	2.98	0.29	3.14	0.32
65	3.33	0.91	3.02	0.42
66	3.35	0.93	3.16	0.32
67	3.33	0.89	3.11	0.28
68	3.26	0.88	3.08	0.43
69	3.32	0.84	3.3	0.6
70	3.36	0.84	3.08	0.38
71	3.34	0.79	3.3	0.5
72	3.29	0.82	3.15	0.54
73	3.37	0.81	3.13	0.43
74	3.3	0.81	3.25	0.46
75	3.39	0.82	3.23	0.42
76	3.38	0.63	3.22	0.44
77	3.37	0.58	3.16	0.45
78	3.39	0.53	3.13	0.45
79	3.22	0.59	3.16	0.31
80	3.19	0.6	3.01	0.25
81	3.17	0.57	3.05	0.35
82	3.22	0.65	3.03	0.2
83	3.28	0.57	3.08	0.21
84	3.27	0.54	3.11	0.32
85	3.3	0.65	3.08	0.32
86	3.22	0.58	3.6	0.78
87	3.19	0.54	3.57	0.61
88	3.15	0.56	3.49	0.56
89	3.16	0.58	3.47	0.47
90	3.19	0.52	3.48	0.44
91	3.02	0.37	3.48	0.42
92	3.1	0.42	3.43	0.43
93	3.21	0.57	3.35	0.34
94	3.11	0.48	3.32	0.36
95	3.08	0.42	3.48	0.48
96	3.06	0.52	3.45	0.4
97	3.02	0.42	3.44	0.49
98	3.06	0.51	3.42	0.51
99	3.08	0.5	3.35	0.39
100	3.09	0.4	3.32	0.42
101	3.09	0.49	3.34	0.36
102	3.11	0.56	3.37	0.38
103	3.13	0.57	3.31	0.36
104	3.16	0.59	3.23	0.36
105	3.08	0.59	3.29	0.25
106	3.08	0.62	3.31	0.34
107	3.16	0.62	3.34	0.33
108	3.08	0.56	3.27	0.32
109	3.07	0.54	3.3	0.24
110	3.1	0.61	3.3	0.27
111	3.09	0.59	3.32	0.3
112	3.04	0.55	3.26	0.29
113	3.16	0.56	3.22	0.22
114	3.06	0.54	3.29	0.37
115	3.1	0.49	3.14	0.2
116	3.09	0.49	3.24	0.23
117	3.13	0.62	3.27	0.32
118	3.13	0.5	3.19	0.25
119	3.13	0.43	3.18	0.31
120	3.1	0.46	3.1	0.23
121	3.1	0.44	3.18	0.2
122	3.08	0.4	3.15	0.13
123	3.07	0.46	3.24	0.21
124	3.13	0.45	3.24	0.26
125	3.07	0.39	3.2	0.3
126	3.17	0.38	3.2	0.23
127	3.07	0.4	3.22	0.26
128	3.05	0.4	3.19	0.25
129	3.13	0.4	3.15	0.18
130	3.15	0.33	3.21	0.22
131	3.22	0.36	3.15	0.24
132	3.11	0.41	3.14	0.26
133	3.06	0.47	3.17	0.24
134	3.06	0.41	3.13	0.26
135	3.07	0.48	3.19	0.27
136	3.31	0.73	3.21	0.21
137	3.32	0.74	3.19	0.29
138	3.28	0.65	3.24	0.23
139	3.27	0.65	3.17	0.24
140	3.28	0.61	3.23	0.32
141	3.15	0.4	3.25	0.31
142	3.28	0.52	3.2	0.24
143	3.22	0.5	3.26	0.33
144	3.27	0.49	3.18	0.34
145	3.26	0.54	3.26	0.31
146	3.34	0.55	3.27	0.3
147	3.22	0.55	3.2	0.29
148	3.23	0.56	3.22	0.21
149	3.26	0.55	3.28	0.13
150	3.24	0.51	3.34	0.28
151	3.23	0.47	3.3	0.23
152	3.27	0.39	3.28	0.2
153	3.31	0.43	3.26	0.27
154	3.28	0.46	3.27	0.31
155	3.27	0.45	3.23	0.26
156	3.26	0.51	3.14	0.28
157	3.27	0.47	3.23	0.26
158	3.21	0.43	3.24	0.26
159	3.18	0.47	3.29	0.29
160	3.19	0.44	3.24	0.24
161	3.21	0.44	3.24	0.25
162	3.26	0.43	3.27	0.29
163	3.2	0.39	3.2	0.34
164	3.25	0.46	3.22	0.28
165	3.22	0.42	3.2	0.28
166	3.24	0.43	3.18	0.21
167	3.29	0.41	3.25	0.24
168	3.28	0.42	3.23	0.3
169	3.27	0.4	3.23	0.23
170	3.26	0.46	3.22	0.3
171	3.27	0.41	3.25	0.3
172	3.27	0.28	3.18	0.33
173	3.23	0.34	3.2	0.28
174	3.25	0.41	3.25	0.31
175	3.27	0.38	3.19	0.29
176	3.21	0.42	3.26	0.28
177	3.24	0.42	3.24	0.21
178	3.22	0.42	3.17	0.25
179	3.25	0.4	3.21	0.31
180	3.27	0.41	3.12	0.27
181	3.24	0.36	3.23	0.35
182	3.26	0.35	3.27	0.32
183	3.31	0.36	3.16	0.24
184	3.26	0.36	3.77	0.91
185	3.19	0.39	3.7	0.93
186	3.23	0.44	3.74	0.96
187	3.21	0.28	3.62	0.81
188	3.25	0.38	3.55	0.68
189	3.21	0.32	3.55	0.77
190	3.24	0.39	3.56	0.79
191	3.17	0.37	3.51	0.61
192	3.28	0.36	3.52	0.61
193	3.22	0.41	3.55	0.68
194	3.22	0.42	3.5	0.65
195	3.26	0.38	3.52	0.65
196	3.24	0.39	3.5	0.62
197	3.22	0.4	3.49	0.63
198	3.35	0.29	3.47	0.64
199	3.29	0.41	3.55	0.54
200	3.31	0.34	3.68	0.67
201	3.28	0.37	3.57	0.77
202	3.2	0.37	3.57	0.72
203	3.21	0.35	3.57	0.67
204	3.25	0.38	3.51	0.56
205	3.21	0.37	3.44	0.48
206	3.29	0.35	3.47	0.52
207	3.27	0.34	3.42	0.49
208	3.24	0.39	3.49	0.56
209	3.22	0.37	3.5	0.56
210	3.25	0.3	3.51	0.51
211	3.23	0.33	3.47	0.51
212	3.22	0.38	3.45	0.53
213	3.38	0.59	3.46	0.51
214	3.39	0.65	3.5	0.57
215	3.38	0.54	3.5	0.58
216	3.45	0.54	3.42	0.52
217	3.43	0.51	3.49	0.5
218	3.41	0.49	3.45	0.44
219	3.5	0.46	3.43	0.47
220	3.35	0.38	3.45	0.53
221	3.4	0.44	3.45	0.53
222	3.38	0.48	3.47	0.51
223	3.3	0.41	3.43	0.48
224	3.32	0.35	3.49	0.43
225	3.3	0.4	3.44	0.44
226	3.27	0.47	3.45	0.44
227	3.34	0.41	3.36	0.44
228	3.33	0.36	3.41	0.4
229	3.35	0.44	3.44	0.39
230	3.24	0.49	3.38	0.43
231	3.33	0.45	3.32	0.38
232	3.36	0.42	3.34	0.42
233	3.36	0.49	3.32	0.4
234	3.29	0.53	3.37	0.35
235	3.31	0.44	3.3	0.39
236	3.38	0.45	3.4	0.52
237	3.44	0.36	3.34	0.44
238	3.3	0.45	3.34	0.4
239	3.3	0.32	3.4	0.45
240	3.33	0.39	3.31	0.48
241	3.3	0.32	3.43	0.48
242	3.38	0.39	3.31	0.46
243	3.28	0.36	3.35	0.42
244	3.4	0.31	3.29	0.37
245	3.25	0.43	3.36	0.37
246	3.36	0.39	3.35	0.35
247	3.32	0.48	3.37	0.4
248	3.3	0.42	3.39	0.46
249	3.33	0.31	3.4	0.36
250	3.25	0.44	3.38	0.41
251	3.29	0.39	3.4	0.35
252	3.38	0.33	3.41	0.4
253	3.34	0.32	3.39	0.41
254	3.3	0.41	3.5	0.46
255	3.36	0.35	3.36	0.43
256	3.31	0.36	3.43	0.41
257	3.24	0.41	3.33	0.35
258	3.26	0.35	3.37	0.36
259	3.31	0.36	3.33	0.38
260	3.24	0.38	3.4	0.42
261	3.3	0.33	3.4	0.35
262	3.25	0.37	3.4	0.41
263	3.37	0.33	3.42	0.35
264	3.25	0.43	3.46	0.28
265	3.29	0.43	3.5	0.31
266	3.28	0.32	3.55	0.39
267	3.21	0.4	3.45	0.37
268	3.3	0.34	3.47	0.41
269	3.3	0.33	3.38	0.39
270	3.23	0.36	3.48	0.31
271	3.25	0.34	3.38	0.32
272	3.28	0.38	3.4	0.48
273	3.26	0.45	3.42	0.36
274	3.27	0.34	3.43	0.3
275	3.31	0.39	3.39	0.36
276	3.33	0.3	3.37	0.25
277	3.31	0.33	3.31	0.26
278	3.34	0.32	3.38	0.32
279	3.27	0.35	3.35	0.32
280	3.32	0.33	3.38	0.31
281	3.34	0.34	3.3	0.26
282	3.24	0.45	3.35	0.35
283	3.32	0.39	3.38	0.36
284	3.28	0.33	3.34	0.34
285	3.18	0.35	3.36	0.21
286	3.23	0.36	3.35	0.32
287	3.3	0.35	3.31	0.34
288	3.21	0.38	3.34	0.33
289	3.3	0.32	3.31	0.3
290	3.26	0.28	3.33	0.26
291	3.23	0.37	3.26	0.22
292	3.21	0.44	3.31	0.19
293	3.27	0.35	3.28	0.28
294	3.24	0.38	3.41	0.29
295	3.19	0.41	3.3	0.3
296	3.23	0.37	3.27	0.42
297	3.28	0.38	3.39	0.35
298	3.19	0.44	3.34	0.28
299	3.22	0.39	3.37	0.32
300	3.35	0.25	3.42	0.26
301	3.31	0.3	3.35	0.32
302	3.2	0.43	3.38	0.27
303	3.21	0.41	3.43	0.29
304	3.23	0.33	3.42	0.35
305	3.25	0.33	3.33	0.25
306	3.27	0.33	3.41	0.31
307	3.23	0.38	3.36	0.28
308	3.26	0.34	3.37	0.36
309	3.27	0.34	3.47	0.26
310	3.22	0.37	3.43	0.3
311	3.19	0.3	3.4	0.25
312	3.18	0.42	3.31	0.29
313	3.23	0.37	3.39	0.35
314	3.21	0.37	3.37	0.42
315	3.23	0.34	3.32	0.32
316	3.15	0.44	3.34	0.24
317	3.19	0.4	3.33	0.24
318	3.29	0.3	3.31	0.2
319	3.14	0.41	3.35	0.27
320	3.2	0.38	3.29	0.3
321	3.25	0.35	3.2	0.31
322	3.19	0.34	3.26	0.28
323	3.23	0.3	3.35	0.25
324	3.27	0.29	3.34	0.29
325	3.22	0.37	3.34	0.33
326	3.18	0.46	3.31	0.22
327	3.19	0.38	3.29	0.32
328	3.24	0.36	3.42	0.26
329	3.26	0.39	3.44	0.29
330	3.23	0.37	3.42	0.27
331	3.24	0.4	3.38	0.27
332	3.31	0.34	3.42	0.25
333	3.33	0.25	3.45	0.32
334	3.22	0.34	3.43	0.3
335	3.26	0.33	3.36	0.39
336	3.19	0.34	3.42	0.43
337	3.1	0.3	3.47	0.38
338	3.15	0.41	3.44	0.4
339	3.16	0.39	3.42	0.37
340	3.2	0.4	3.35	0.33
341	3.28	0.32	3.33	0.28
342	3.24	0.3	3.4	0.3
343	3.26	0.26	3.34	0.31
344	3.26	0.32	3.39	0.32
345	3.18	0.32	3.32	0.27
346	3.18	0.35	3.31	0.26
347	3.15	0.35	3.41	0.22
348	3.19	0.28	3.38	0.24
349	3.22	0.3	3.37	0.24
350	3.21	0.28	3.39	0.26
351	3.19	0.38	3.38	0.28
352	3.23	0.28	3.32	0.3
353	3.19	0.4	3.38	0.29
354	3.17	0.33	3.38	0.34
355	3.3	0.19	3.37	0.28
356	3.19	0.4	3.36	0.29
357	3.17	0.3	3.37	0.33
358	3.3	0.21	3.36	0.28
359	3.21	0.36	3.43	0.25
360	3.22	0.31	3.44	0.26
361	3.17	0.37	3.38	0.33
362	3.2	0.37	3.39	0.27
363	3.18	0.4	3.42	0.41
364	3.14	0.3	3.44	0.41
365	3.17	0.32	3.42	0.33
366	3.21	0.38	3.4	0.41
367	3.16	0.31	3.32	0.4
368	3.22	0.33	3.42	0.41
369	3.16	0.31	3.43	0.37
370	3.17	0.29	3.35	0.26
371	3.15	0.34	3.38	0.35
372	3.17	0.23	3.38	0.37
373	3.16	0.26	3.39	0.3
374	3.23	0.19	3.4	0.33
375	3.27	0.26	3.42	0.27
376	3.19	0.24	3.46	0.31
377	3.16	0.25	3.38	0.24
378	3.18	0.32	3.35	0.29
379	3.27	0.29	3.42	0.26
380	3.19	0.3	3.39	0.27
381	3.17	0.35	3.37	0.26
382	3.22	0.26	3.43	0.28
383	3.17	0.28	3.48	0.35
384	3.16	0.2	3.42	0.31
385	3.23	0.21	3.38	0.24
386	3.23	0.24	3.39	0.26
387	3.19	0.25	3.46	0.29
388	3.29	0.25	3.33	0.26
389	3.21	0.36	3.44	0.24
390	3.22	0.26	3.46	0.34
391	3.16	0.32	3.43	0.27
392	3.16	0.23	3.42	0.28
393	3.15	0.26	3.41	0.33
394	3.23	0.35	3.42	0.26
395	3.27	0.24	3.34	0.31
396	3.56	0.36	3.52	0.26
397	3.7	0.42	3.46	0.33
398	3.74	0.43	3.45	0.29
399	3.75	0.44	3.46	0.34
400	3.66	0.43	3.44	0.27
401	3.72	0.49	3.49	0.34
402	3.44	0.19	3.46	0.23
403	3.6	0.32	3.45	0.28
404	3.46	0.23	3.37	0.29
405	3.4	0.24	3.41	0.31
406	3.39	0.21	3.38	0.33
407	3.46	0.19	3.35	0.37
408	3.35	0.32	3.38	0.36
409	3.41	0.28	3.4	0.42
410	3.42	0.28	3.26	0.31
411	3.35	0.19	3.37	0.44
412	3.39	0.21	3.38	0.34
413	3.43	0.21	3.3	0.27
414	3.38	0.19	3.32	0.35
415	3.39	0.18	3.36	0.28
416	3.36	0.19	3.47	0.18
417	3.43	0.22	3.43	0.33
418	3.33	0.14	3.44	0.35
419	3.35	0.21	3.52	0.42
420	3.35	0.19	3.45	0.37
421	3.44	0.23	3.5	0.33
422	3.4	0.18	3.45	0.38
423	3.38	0.32	3.44	0.29
424	3.34	0.18	3.36	0.35
425	3.39	0.12	3.46	0.3
426	3.2	0.31	3.46	0.45
427	3.32	0.27	3.44	0.4
428	3.31	0.21	3.35	0.39
429	3.32	0.22	3.46	0.39
430	3.26	0.26	3.39	0.37
431	3.3	0.25	3.45	0.37
432	3.39	0.15	3.4	0.34
433	3.31	0.2	3.48	0.42
434	3.29	0.19	3.45	0.35
435	3.27	0.31	3.43	0.38
436	3.35	0.18	3.38	0.37
437	3.33	0.17	3.43	0.34
438	3.23	0.15	3.46	0.32
439	3.26	0.28	3.38	0.34
440	3.2	0.3	3.4	0.34
441	3.34	0.25	3.45	0.28
442	3.25	0.24	3.48	0.28
443	3.4	0.19	3.47	0.25
444	3.37	0.12	3.43	0.24
445	3.33	0.23	3.41	0.3
446	3.39	0.14	3.36	0.22
447	3.32	0.17	3.43	0.26
448	3.29	0.22	3.37	0.33
449	3.29	0.13	3.39	0.32
450	3.33	0.21	3.4	0.36
451	3.36	0.23	3.38	0.32
452	3.31	0.24	3.36	0.25
453	3.37	0.21	3.37	0.38
454	3.33	0.17	3.37	0.3
455	3.38	0.19	3.41	0.38
456	3.43	0.22	3.47	0.32
457	3.54	0.12	3.45	0.37
458	3.44	0.23	3.43	0.33
459	3.37	0.21	3.43	0.36
460	3.39	0.21	3.39	0.31
461	3.4	0.19	3.42	0.34
462	3.42	0.18	3.32	0.32
463	3.47	0.14	3.38	0.32
464	3.37	0.21	3.35	0.27
465	3.42	0.19	3.38	0.24
466	3.42	0.14	3.35	0.35
467	3.36	0.26	3.4	0.36
468	3.39	0.13	3.34	0.34
469	3.42	0.17	3.39	0.31
470	3.4	0.17	3.4	0.27
471	3.45	0.17	3.38	0.22
472	3.46	0.14	3.42	0.23
473	3.44	0.09	3.39	0.2
474	3.44	0.07	3.38	0.22
475	3.4	0.17	3.4	0.27
476	3.34	0.24	3.37	0.26
477	3.36	0.2	3.4	0.24
478	3.26	0.29	3.4	0.25
479	3.31	0.24	3.36	0.28
480	3.36	0.22	3.3	0.35
481	3.4	0.19	3.37	0.27
482	3.35	0.2	3.32	0.39
483	3.36	0.17	3.33	0.33
484	3.44	0.13	3.36	0.3
485	3.41	0.15	3.33	0.25
486	3.37	0.22	3.33	0.22
487	3.43	0.16	3.28	0.25
488	3.5	0.11	3.41	0.29
489	3.36	0.08	3.38	0.26
490	3.33	0.19	3.31	0.26
491	3.44	0.11	3.29	0.26
492	3.38	0.16	3.33	0.32
493	3.32	0.14	3.29	0.34
494	3.43	0.16	3.33	0.28
495	3.38	0.15	3.34	0.25
496	3.33	0.18	3.36	0.26
497	3.31	0.16	3.34	0.24
498	3.43	0.08	3.3	0.24
499	3.24	0.27	3.3	0.25
500	3.4	0.14	3.34	0.31
501	3.37	0.13	3.34	0.2
502	3.31	0.15	3.38	0.29
503	3.36	0.17	3.36	0.29
504	3.36	0.18	3.38	0.28
505	3.31	0.15	3.4	0.22
506	3.28	0.22	3.33	0.22
507	3.27	0.15	3.35	0.22
508	3.3	0.18	3.33	0.28
509	3.32	0.17	3.35	0.28
510	3.3	0.19	3.39	0.25
511	3.31	0.2	3.36	0.23
512	3.28	0.18	3.37	0.18
513	3.25	0.25	3.35	0.26
514	3.32	0.21	3.34	0.17
515	3.35	0.12	3.32	0.18
516	3.31	0.15	3.32	0.29
517	3.23	0.18	3.34	0.22
518	3.32	0.14	3.39	0.24
519	3.37	0.14	3.38	0.22
520	3.43	0.15	3.38	0.3
521	3.32	0.15	3.42	0.28
522	3.32	0.1	3.39	0.23
523	3.31	0.15	3.48	0.25
524	3.27	0.2	3.37	0.32
525	3.3	0.17	3.47	0.3
526	3.28	0.2	3.44	0.26
527	3.33	0.16	3.49	0.32
528	3.23	0.26	3.4	0.2
529	3.23	0.18	3.45	0.28
530	3.3	0.2	3.45	0.29
531	3.27	0.2	3.39	0.33
532	3.23	0.26	3.31	0.32
533	3.17	0.26	3.37	0.29
534	3.28	0.16	3.47	0.28
535	3.3	0.25	3.41	0.23
536	3.22	0.29	3.36	0.21
537	3.29	0.27	3.42	0.33
538	3.33	0.23	3.39	0.31
539	3.32	0.24	3.37	0.31
540	3.31	0.28	3.41	0.29
541	3.33	0.18	3.41	0.35
542	3.26	0.23	3.43	0.28
543	3.22	0.2	3.42	0.34
544	3.21	0.23	3.42	0.21
545	3.29	0.25	3.44	0.28
546	3.24	0.32	3.39	0.29
547	3.32	0.32	3.42	0.35
548	3.27	0.22	3.48	0.25
549	3.21	0.25	3.42	0.32
550	3.2	0.21	3.39	0.22
551	3.22	0.18	3.41	0.27
552	3.19	0.22	3.37	0.29
553	3.27	0.21	3.43	0.29
554	3.22	0.18	3.42	0.34
555	3.26	0.23	3.42	0.3
556	3.29	0.22	3.46	0.46
557	3.33	0.14	3.44	0.37
558	3.31	0.16	3.37	0.43
559	3.25	0.13	3.5	0.37
560	3.26	0.24	3.45	0.37
561	3.2	0.2	3.42	0.29
562	3.26	0.21	3.4	0.23
563	3.26	0.19	3.45	0.26
564	3.32	0.21	3.49	0.24
565	3.25	0.23	3.44	0.3
566	3.26	0.23	3.38	0.3
567	3.22	0.19	3.38	0.21
568	3.32	0.19	3.33	0.23
569	3.26	0.19	3.35	0.34
570	3.3	0.21	3.39	0.23
571	3.27	0.2	3.36	0.15
572	3.3	0.2	3.34	0.24
573	3.35	0.25	3.35	0.35
574	3.21	0.22	3.36	0.22
575	3.33	0.22	3.38	0.25
576	3.33	0.18	3.36	0.32
577	3.25	0.18	3.27	0.35
578	3.32	0.17	3.38	0.27
579	3.27	0.27	3.38	0.35
580	3.26	0.2	3.35	0.21
581	3.23	0.23	3.39	0.3
582	3.28	0.15	3.37	0.26
583	3.23	0.17	3.38	0.24
584	3.35	0.18	3.45	0.27
585	3.32	0.14	3.4	0.32
586	3.33	0.17	3.41	0.32
587	3.29	0.18	3.39	0.35
588	3.28	0.1	3.39	0.31
589	3.25	0.17	3.36	0.3
590	3.31	0.17	3.41	0.31
591	3.29	0.18	3.39	0.18
592	3.3	0.18	3.34	0.27
593	3.25	0.17	3.27	0.25
594	3.25	0.23	3.37	0.26
595	3.29	0.18	3.33	0.22
596	3.28	0.25	3.34	0.18
597	3.35	0.2	3.34	0.3
598	3.25	0.22	3.39	0.24
599	3.24	0.21	3.38	0.26
600	3.24	0.27	3.33	0.21
601	3.26	0.27	3.31	0.18
602	3.27	0.19	3.3	0.28
603	3.26	0.19	3.35	0.2
604	3.28	0.22	3.35	0.24
605	3.27	0.21	3.37	0.18
606	3.3	0.23	3.38	0.12
607	3.22	0.25	3.43	0.21
608	3.3	0.18	3.35	0.27
609	3.22	0.25	3.39	0.24
610	3.29	0.13	3.34	0.18
611	3.22	0.28	3.33	0.28
612	3.28	0.17	3.48	0.23
613	3.22	0.27	3.35	0.31
614	3.18	0.28	3.46	0.16
615	3.21	0.28	3.44	0.2
616	3.25	0.17	3.34	0.22
617	3.3	0.15	3.33	0.23
618	3.36	0.39	3.37	0.23
619	3.4	0.42	3.31	0.25
620	3.39	0.35	3.4	0.22
621	3.38	0.46	3.35	0.2
622	3.42	0.31	3.4	0.22
623	3.4	0.32	3.36	0.23
624	3.39	0.24	3.39	0.18
625	3.31	0.31	3.4	0.17
626	3.34	0.33	3.38	0.22
627	3.31	0.35	3.32	0.23
628	3.27	0.27	3.45	0.26
629	3.24	0.26	3.47	0.33
630	3.36	0.22	3.46	0.24
631	3.32	0.21	3.43	0.27
632	3.35	0.27	3.41	0.15
633	3.32	0.28	3.45	0.27
634	3.4	0.32	3.45	0.34
635	3.29	0.33	3.43	0.25
636	3.37	0.28	3.39	0.25
637	3.37	0.23	3.44	0.28
638	3.38	0.26	3.4	0.25
639	3.4	0.28	3.29	0.29
640	3.38	0.27	3.35	0.2
641	3.32	0.29	3.33	0.31
642	3.44	0.24	3.32	0.23
643	3.39	0.25	3.37	0.26
644	3.3	0.33	3.39	0.25
645	3.38	0.33	3.34	0.2
646	3.36	0.28	3.32	0.18
647	3.25	0.38	3.31	0.28
648	3.34	0.31	3.35	0.34
649	3.35	0.39	3.29	0.22
650	3.33	0.31	3.35	0.29
651	3.39	0.34	3.35	0.2
652	3.34	0.36	3.33	0.24
653	3.37	0.33	3.31	0.1
654	3.3	0.34	3.38	0.12
655	3.28	0.37	3.33	0.25
656	3.33	0.31	3.36	0.16
657	3.33	0.3	3.36	0.18
658	3.35	0.33	3.36	0.37
659	3.44	0.3	3.33	0.16
660	3.36	0.39	3.29	0.16
661	3.4	0.38	3.38	0.2
662	3.37	0.39	3.31	0.15
663	3.37	0.38	3.32	0.27
664	3.4	0.35	3.37	0.21
665	3.43	0.37	3.37	0.23
666	3.4	0.33	3.39	0.25
667	3.37	0.3	3.36	0.25
668	3.3	0.28	3.37	0.26
669	3.4	0.32	3.33	0.27
670	3.38	0.27	3.37	0.27
671	3.35	0.37	3.34	0.29
672	3.31	0.33	3.35	0.21
673	3.31	0.32	3.33	0.26
674	3.27	0.32	3.32	0.19
675	3.38	0.33	3.38	0.16
676	3.34	0.36	3.31	0.2
677	3.36	0.33	3.33	0.21
678	3.33	0.28	3.3	0.17
679	3.34	0.27	3.4	0.14
680	3.33	0.36	3.4	0.18
681	3.3	0.32	3.37	0.24
682	3.33	0.36	3.33	0.14
683	3.34	0.38	3.31	0.15
684	3.37	0.28	3.34	0.22
685	3.3	0.31	3.29	0.16
686	3.29	0.31	3.28	0.25
687	3.29	0.32	3.27	0.2
688	3.37	0.35	3.31	0.22
689	3.38	0.39	3.31	0.21
690	3.3	0.27	3.26	0.2
691	3.29	0.28	3.31	0.21
692	3.24	0.34	3.29	0.23
693	3.36	0.31	3.31	0.19
694	3.3	0.28	3.24	0.23
695	3.24	0.33	3.33	0.21
696	3.27	0.29	3.34	0.17
697	3.42	0.29	3.34	0.2
698	3.32	0.31	3.33	0.28
699	3.3	0.26	3.35	0.28
700	3.36	0.29	3.35	0.2
701	3.25	0.35	3.33	0.19
702	3.3	0.3	3.32	0.18
703	3.3	0.25	3.24	0.23
704	3.23	0.3	3.4	0.24
705	3.22	0.28	3.31	0.32
706	3.25	0.32	3.37	0.27
707	3.17	0.37	3.32	0.3
708	3.25	0.31	3.38	0.31
709	3.26	0.32	3.3	0.27
710	3.27	0.35	3.29	0.28
711	3.26	0.32	3.33	0.31
712	3.31	0.35	3.36	0.31
713	3.34	0.37	3.32	0.31
714	3.29	0.37	3.39	0.3
715	3.3	0.32	3.36	0.23
716	3.32	0.37	3.35	0.31
717	3.34	0.35	3.41	0.25
718	3.3	0.38	3.36	0.23
719	3.26	0.38	3.34	0.26
720	3.3	0.35	3.47	0.25
721	3.39	0.39	3.43	0.22
722	3.36	0.4	3.41	0.25
723	3.32	0.41	3.54	0.14
724	3.31	0.38	3.51	0.16
725	3.3	0.36	3.52	0.25
726	3.28	0.39	3.54	0.19
727	3.28	0.41	3.58	0.24
728	3.24	0.36	3.5	0.14
729	3.23	0.4	3.6	0.18
730	3.27	0.33	3.51	0.15
731	3.25	0.32	3.58	0.19
732	3.27	0.44	3.49	0.16
733	3.3	0.3	3.57	0.2
734	3.24	0.36	3.57	0.15
735	3.3	0.38	3.89	0.59
736	3.3	0.36	3.88	0.52
737	3.35	0.24	3.85	0.58
738	3.35	0.36	3.84	0.45
739	3.31	0.35	3.78	0.47
740	3.29	0.43	3.7	0.38
741	3.32	0.41	3.65	0.43
742	3.32	0.34	3.62	0.29
743	3.28	0.41	3.69	0.39
744	3.31	0.43	3.67	0.31
745	3.33	0.35	3.64	0.29
746	3.34	0.42	3.64	0.31
747	3.21	0.42	3.71	0.29
748	3.3	0.36	3.64	0.28
749	3.28	0.35	3.65	0.21
750	3.31	0.36	3.7	0.29
751	3.27	0.34	3.73	0.25
752	3.36	0.25	3.73	0.32
753	3.2	0.35	3.69	0.26
754	3.23	0.27	3.76	0.23
755	3.24	0.29	3.75	0.34
756	3.29	0.29	3.77	0.31
757	3.32	0.36	3.78	0.36
758	3.32	0.3	3.77	0.33
759	3.28	0.3	3.73	0.34
760	3.32	0.32	3.69	0.32
761	3.31	0.23	3.76	0.29
762	3.27	0.33	3.69	0.34
763	3.3	0.3	3.78	0.32
764	3.34	0.3	3.76	0.31
765	3.32	0.23	3.69	0.34
766	3.22	0.28	3.71	0.28
767	3.24	0.32	3.7	0.22
768	3.29	0.28	3.74	0.29
769	3.24	0.21	3.72	0.28
770	3.29	0.26	3.67	0.25
771	3.31	0.26	3.7	0.24
772	3.22	0.3	3.69	0.28
773	3.26	0.28	3.66	0.22
774	3.2	0.33	3.69	0.25
775	3.24	0.3	3.68	0.2
776	3.29	0.25	3.72	0.27
777	3.29	0.26	3.68	0.26
778	3.25	0.27	3.63	0.23
779	3.33	0.34	3.67	0.32
780	3.28	0.32	3.67	0.3
781	3.34	0.28	3.7	0.26
782	3.25	0.35	3.67	0.31
783	3.27	0.35	3.68	0.31
784	3.26	0.34	3.67	0.36
785	3.26	0.37	3.65	0.36
786	3.26	0.34	3.64	0.26
787	3.24	0.28	3.62	0.32
788	3.31	0.37	3.65	0.3
789	3.28	0.28	3.67	0.35
790	3.32	0.38	3.66	0.31
791	3.32	0.25	3.66	0.33
792	3.35	0.23	3.68	0.41
793	3.3	0.22	3.63	0.34
794	3.27	0.32	3.66	0.33
795	3.32	0.3	3.68	0.36
796	3.29	0.2	3.75	0.34
797	3.32	0.25	3.65	0.28
798	3.37	0.19	3.61	0.38
799	3.28	0.25	3.71	0.38
800	3.3	0.31	3.63	0.31
801	3.27	0.26	3.68	0.32
802	3.27	0.27	3.67	0.28
803	3.31	0.29	3.72	0.31
804	3.32	0.23	3.7	0.37
805	3.35	0.15	3.64	0.35
806	3.34	0.25	3.68	0.36
807	3.32	0.27	3.66	0.23
808	3.3	0.28	3.7	0.33
809	3.26	0.32	3.69	0.32
810	3.39	0.25	3.7	0.36
811	3.29	0.35	3.69	0.3
812	3.32	0.27	3.74	0.36
813	3.31	0.26	3.69	0.34
814	3.33	0.3	3.69	0.37
815	3.34	0.29	3.67	0.34
816	3.34	0.27	3.65	0.42
817	3.35	0.3	3.72	0.36
818	3.33	0.35	3.71	0.39
819	3.43	0.33	3.72	0.38
820	3.3	0.35	3.71	0.34
821	3.36	0.28	3.66	0.33
822	3.38	0.32	3.72	0.35
823	3.37	0.3	3.65	0.39
824	3.37	0.32	3.68	0.36
825	3.35	0.37	3.65	0.34
826	3.36	0.37	3.63	0.32
827	3.39	0.37	3.71	0.35
828	3.37	0.41	3.72	0.41
829	3.35	0.31	3.68	0.34
830	3.37	0.37	3.68	0.29
831	3.34	0.36	3.65	0.35
832	3.35	0.3	3.66	0.33
833	3.35	0.33	3.68	0.33
834	3.35	0.27	3.64	0.37
835	3.34	0.33	3.66	0.41
836	3.34	0.36	3.66	0.42
837	3.39	0.38	3.63	0.34
838	3.42	0.28	3.72	0.36
839	3.35	0.3	3.67	0.37
840	3.35	0.3	3.65	0.36
841	3.34	0.39	3.6	0.41
842	3.35	0.35	3.6	0.36
843	3.26	0.39	3.63	0.39
844	3.38	0.3	3.61	0.35
845	3.38	0.36	3.62	0.31
846	3.37	0.35	3.64	0.35
847	3.27	0.34	3.57	0.29
848	3.35	0.32	3.54	0.29
849	3.3	0.37	3.69	0.33
850	3.34	0.4	3.58	0.32
851	3.4	0.28	3.62	0.26
852	3.34	0.33	3.57	0.24
853	3.36	0.34	3.6	0.34
854	3.29	0.37	3.61	0.4
855	3.29	0.33	3.66	0.32
856	3.3	0.32	3.61	0.33
857	3.3	0.27	3.65	0.26
858	3.3	0.31	3.57	0.27
859	3.35	0.31	3.68	0.25
860	3.29	0.3	3.71	0.32
861	3.38	0.27	3.64	0.22
862	3.29	0.31	3.62	0.28
863	3.35	0.31	3.67	0.21
864	3.29	0.33	3.68	0.28
865	3.31	0.36	3.63	0.25
866	3.3	0.34	3.61	0.27
867	3.3	0.37	3.62	0.28
868	3.25	0.35	3.61	0.29
869	3.34	0.33	3.65	0.27
870	3.36	0.32	3.64	0.3
871	3.28	0.32	3.63	0.34
872	3.3	0.19	3.67	0.25
873	3.35	0.18	3.62	0.3
874	3.3	0.27	3.64	0.24
875	3.3	0.27	3.67	0.33
876	3.32	0.19	3.62	0.29
877	3.46	0.2	3.63	0.34
878	3.28	0.26	3.66	0.37
879	3.32	0.21	3.64	0.35
880	3.33	0.28	3.64	0.32
881	3.32	0.29	3.61	0.31
882	3.38	0.27	3.61	0.3
883	3.38	0.23	3.6	0.27
884	3.35	0.23	3.61	0.28
885	3.33	0.27	3.65	0.28
886	3.32	0.27	3.61	0.3
887	3.27	0.22	3.6	0.24
888	3.32	0.27	3.62	0.32
889	3.3	0.27	3.63	0.32
890	3.3	0.28	3.64	0.37
891	3.35	0.25	3.65	0.33
892	3.26	0.27	3.64	0.31
893	3.23	0.3	3.67	0.34
894	3.33	0.23	3.57	0.28
895	3.23	0.23	3.6	0.33
896	3.28	0.25	3.63	0.27
897	3.35	0.19	3.56	0.28
898	3.29	0.26	3.59	0.33
899	3.3	0.25	3.58	0.29
900	3.28	0.29	3.59	0.19
901	3.25	0.3	3.59	0.27
902	3.27	0.36	3.56	0.22
903	3.3	0.28	3.59	0.28
904	3.35	0.31	3.64	0.3
905	3.31	0.3	3.58	0.25
906	3.31	0.31	3.57	0.23
907	3.27	0.39	3.6	0.21
908	3.28	0.41	3.62	0.22
909	3.31	0.42	3.67	0.23
910	3.36	0.39	3.6	0.24
911	3.3	0.36	3.66	0.3
912	3.38	0.37	3.59	0.18
913	3.35	0.34	3.65	0.23
914	3.25	0.41	3.6	0.26
915	3.31	0.35	3.6	0.26
916	3.36	0.3	3.6	0.26
917	3.37	0.33	3.61	0.24
918	3.41	0.28	3.65	0.22
919	3.34	0.33	3.62	0.25
920	3.4	0.27	3.65	0.24
921	3.39	0.32	3.6	0.23
922	3.38	0.29	3.68	0.25
923	3.38	0.33	3.63	0.21
924	3.33	0.41	3.65	0.28
925	3.34	0.4	3.64	0.31
926	3.36	0.38	3.59	0.27
927	3.37	0.34	3.63	0.26
928	3.41	0.3	3.67	0.3
929	3.36	0.35	3.64	0.28
930	3.33	0.35	3.7	0.31
931	3.38	0.33	3.6	0.25
932	3.39	0.37	3.63	0.28
933	3.35	0.38	3.68	0.23
934	3.36	0.33	3.67	0.29
935	3.4	0.37	3.65	0.3
936	3.41	0.35	3.61	0.26
937	3.36	0.44	3.64	0.3
938	3.31	0.45	3.62	0.26
939	3.42	0.4	3.62	0.25
940	3.36	0.43	3.64	0.21
941	3.39	0.41	3.6	0.22
942	3.39	0.35	3.67	0.27
943	3.38	0.39	3.69	0.28
944	3.44	0.31	3.65	0.23
945	3.42	0.31	3.68	0.27
946	3.34	0.32	3.64	0.22
947	3.46	0.18	3.7	0.27
948	3.43	0.24	3.66	0.23
949	3.43	0.28	3.62	0.23
950	3.48	0.25	3.66	0.24
951	3.39	0.29	3.6	0.22
952	3.37	0.25	3.57	0.25
953	3.41	0.24	3.61	0.24
954	3.44	0.26	3.6	0.23
955	3.44	0.24	3.64	0.27
956	3.43	0.2	3.65	0.28
957	3.37	0.32	3.68	0.29
958	3.39	0.28	3.57	0.21
959	3.33	0.28	3.63	0.27
960	3.43	0.31	3.62	0.23
961	3.44	0.24	3.55	0.27
962	3.42	0.27	3.65	0.22
963	3.47	0.26	3.7	0.31
964	3.41	0.23	3.73	0.32
965	3.37	0.27	3.79	0.33
966	3.38	0.3	3.7	0.34
967	3.41	0.23	3.66	0.29
968	3.36	0.25	3.64	0.28
969	3.36	0.24	3.64	0.31
970	3.32	0.28	3.63	0.28
971	3.4	0.23	3.67	0.26
972	3.42	0.24	3.66	0.33
973	3.46	0.18	3.7	0.23
974	3.39	0.27	3.73	0.26
975	3.4	0.28	3.62	0.21
976	3.39	0.31	3.68	0.28
977	3.3	0.33	3.65	0.21
978	3.4	0.23	3.64	0.26
979	3.38	0.3	3.6	0.19
980	3.42	0.27	3.63	0.19
981	3.41	0.3	3.71	0.29
982	3.45	0.24	3.65	0.3
983	3.43	0.28	3.62	0.21
984	3.39	0.29	3.66	0.19
985	3.45	0.31	3.69	0.24
986	3.45	0.32	3.66	0.26
987	3.41	0.3	3.75	0.28
988	3.37	0.42	3.69	0.27
989	3.44	0.35	3.73	0.27
990	3.42	0.36	3.68	0.27
991	3.48	0.26	3.78	0.33
992	3.43	0.34	3.73	0.32
993	3.41	0.34	3.68	0.27
994	3.42	0.17	3.69	0.3
995	3.4	0.28	3.67	0.36
996	3.48	0.31	3.82	0.49
997	3.45	0.32	3.78	0.43
998	3.38	0.36	3.7	0.22
999	3.48	0.37	3.8	0.38
1000	3.43	0.3	3.79	0.28
1001	3.4	0.31	3.78	0.32
1002	3.49	0.28	3.76	0.3
1003	3.41	0.34	3.81	0.32
1004	3.41	0.41	3.8	0.33
1005	3.43	0.33	3.68	0.34
1006	3.44	0.33	3.74	0.3
1007	3.43	0.36	3.79	0.3
1008	3.4	0.37	3.8	0.29
1009	3.38	0.42	3.75	0.25
1010	3.36	0.39	3.74	0.29
1011	3.41	0.28	3.79	0.29
1012	3.39	0.42	3.75	0.28
1013	3.53	0.27	3.73	0.25
1014	3.47	0.24	3.73	0.23
1015	3.46	0.29	3.8	0.22
1016	3.4	0.29	3.73	0.22
1017	3.5	0.22	3.72	0.33
1018	3.47	0.24	3.77	0.32
1019	3.36	0.37	3.71	0.27
1020	3.39	0.34	3.74	0.26
1021	3.41	0.32	4	0.65
1022	3.36	0.29	4.01	0.68
1023	3.39	0.38	4.04	0.6
1024	3.39	0.27	4.02	0.6
1025	3.4	0.33	4.01	0.56
1026	3.39	0.38	3.86	0.43
1027	3.41	0.33	3.99	0.54
1028	3.45	0.26	3.97	0.56
1029	3.52	0.21	3.89	0.46
1030	3.39	0.33	3.95	0.49
1031	3.46	0.37	3.94	0.52
1032	3.43	0.28	3.87	0.44
1033	3.4	0.39	3.85	0.46
1034	3.38	0.39	3.86	0.43
1035	3.47	0.34	3.81	0.38
1036	3.43	0.4	3.79	0.36
1037	3.4	0.39	3.75	0.32
1038	3.38	0.35	3.86	0.37
1039	3.43	0.32	3.79	0.36
1040	3.36	0.33	3.86	0.39
1041	3.48	0.3	3.81	0.36
1042	3.4	0.36	3.84	0.36
1043	3.49	0.34	3.8	0.34
1044	3.41	0.37	3.82	0.33
1045	3.48	0.4	3.77	0.34
1046	3.43	0.42	3.8	0.31
1047	3.46	0.27	3.76	0.32
1048	3.42	0.42	3.8	0.27
1049	3.44	0.41	3.76	0.32
1050	3.47	0.34	3.72	0.26
1051	3.51	0.36	3.78	0.31
1052	3.47	0.28	3.75	0.32
1053	3.43	0.34	3.76	0.32
1054	3.5	0.32	3.85	0.29
1055	3.54	0.32	3.77	0.27
1056	3.49	0.3	3.79	0.34
1057	3.46	0.37	3.86	0.32
1058	3.48	0.36	3.9	0.36
1059	3.57	0.3	3.81	0.35
1060	3.53	0.32	3.91	0.41
1061	3.52	0.37	3.82	0.32
1062	3.57	0.24	3.87	0.35
1063	3.52	0.22	3.86	0.36
1064	3.5	0.3	3.86	0.32
1065	3.55	0.27	3.83	0.33
1066	3.47	0.32	3.81	0.34
1067	3.48	0.25	3.81	0.29
1068	3.45	0.35	3.84	0.34
1069	3.37	0.35	3.73	0.3
1070	3.46	0.33	3.81	0.31
1071	3.41	0.32	3.8	0.32
1072	3.39	0.35	3.77	0.3
1073	3.47	0.3	3.71	0.29
1074	3.45	0.33	3.76	0.33
1075	3.46	0.31	3.72	0.25
1076	3.48	0.35	3.76	0.3
1077	3.43	0.27	3.77	0.3
1078	3.48	0.29	3.7	0.26
1079	3.52	0.27	3.74	0.33
1080	3.52	0.23	3.8	0.32
1081	3.46	0.24	3.73	0.33
1082	3.49	0.23	3.79	0.29
1083	3.49	0.31	3.74	0.28
1084	3.5	0.3	3.72	0.28
1085	3.46	0.3	3.67	0.29
1086	3.5	0.34	3.72	0.3
1087	3.46	0.36	3.75	0.28
1088	3.44	0.3	3.67	0.28
1089	3.36	0.32	3.72	0.29
1090	3.4	0.26	3.68	0.27
1091	3.4	0.22	3.72	0.27
1092	3.47	0.27	3.71	0.26
1093	3.43	0.31	3.68	0.26
1094	3.42	0.21	3.72	0.27
1095	3.37	0.31	3.72	0.27
1096	3.39	0.23	3.79	0.34
1097	3.46	0.24	3.71	0.28
1098	3.39	0.31	3.71	0.26
1099	3.42	0.33	3.74	0.28
1100	3.38	0.29	3.78	0.28
1101	3.41	0.28	3.74	0.28
1102	3.41	0.2	3.74	0.27
1103	3.49	0.27	3.71	0.3
1104	3.46	0.27	3.75	0.25
1105	3.47	0.26	3.75	0.24
1106	3.48	0.23	3.78	0.25
1107	3.49	0.29	3.77	0.24
1108	3.43	0.29	3.75	0.28
1109	3.44	0.29	3.82	0.34
1110	3.46	0.29	3.74	0.24
1111	3.45	0.3	3.8	0.29
1112	3.43	0.31	3.76	0.26
1113	3.43	0.32	3.75	0.28
1114	3.45	0.25	3.76	0.26
1115	3.45	0.34	3.8	0.24
1116	3.47	0.29	3.79	0.26
1117	3.5	0.37	3.76	0.3
1118	3.44	0.31	3.79	0.34
1119	3.45	0.3	3.76	0.33
1120	3.52	0.31	3.77	0.29
1121	3.48	0.26	3.78	0.26
1122	3.43	0.34	3.81	0.28
1123	3.4	0.35	3.72	0.33
1124	3.45	0.28	3.74	0.32
1125	3.41	0.33	3.76	0.33
1126	3.47	0.31	3.77	0.28
1127	3.49	0.33	3.76	0.34
1128	3.42	0.27	3.71	0.29
1129	3.43	0.29	3.71	0.28
1130	3.42	0.31	3.72	0.32
1131	3.48	0.32	3.78	0.37
1132	3.41	0.34	3.77	0.37
1133	3.42	0.36	3.79	0.36
1134	3.35	0.33	3.81	0.34
1135	3.35	0.29	3.74	0.31
1136	3.49	0.28	3.74	0.31
1137	3.46	0.29	3.69	0.33
1138	3.46	0.36	3.79	0.36
1139	3.5	0.32	3.74	0.35
1140	3.44	0.29	3.77	0.33
1141	3.44	0.36	3.79	0.33
1142	3.51	0.31	3.77	0.31
1143	3.47	0.37	3.81	0.37
1144	3.47	0.33	3.79	0.32
1145	3.42	0.42	3.79	0.28
1146	3.5	0.38	3.77	0.25
1147	3.43	0.42	3.76	0.33
1148	3.44	0.37	3.82	0.34
1149	3.48	0.36	3.78	0.31
1150	3.45	0.37	3.74	0.33
1151	3.39	0.48	3.76	0.36
1152	3.45	0.35	3.76	0.29
1153	3.42	0.44	3.73	0.31
1154	3.42	0.39	3.75	0.31
1155	3.41	0.45	3.79	0.3
1156	3.5	0.42	3.75	0.31
1157	3.46	0.39	3.83	0.35
1158	3.45	0.43	3.78	0.35
1159	3.47	0.37	3.76	0.33
1160	3.49	0.38	3.81	0.31
1161	3.44	0.45	3.84	0.35
1162	3.37	0.42	4.22	0.7
1163	3.48	0.36	4.12	0.63
1164	3.53	0.43	4.11	0.63
1165	3.48	0.43	4.08	0.57
1166	3.49	0.42	4.06	0.54
1167	3.5	0.4	4.08	0.66
1168	3.47	0.41	4.05	0.6
1169	3.5	0.38	4.09	0.57
1170	3.41	0.37	4.01	0.57
1171	3.41	0.4	4.07	0.59
1172	3.45	0.43	4.06	0.55
1173	3.5	0.41	4.09	0.58
1174	3.46	0.43	4.06	0.56
1175	3.47	0.43	4.06	0.58
1176	3.45	0.48	4.1	0.63
1177	3.57	0.41	4.08	0.6
1178	3.54	0.37	4.09	0.57
1179	3.49	0.34	4.03	0.54
1180	3.47	0.34	4.1	0.63
1181	3.46	0.33	4.13	0.57
1182	3.44	0.4	4.14	0.57
1183	3.48	0.42	4.09	0.6
1184	3.41	0.33	4.14	0.62
1185	3.48	0.33	4.12	0.58
1186	3.45	0.4	4.11	0.58
1187	3.5	0.29	4.06	0.52
1188	3.46	0.32	4.08	0.57
1189	3.53	0.21	4.06	0.54
1190	3.52	0.33	4.08	0.54
1191	3.49	0.25	4.06	0.52
1192	3.43	0.29	4.09	0.54
1193	3.46	0.31	4.07	0.56
1194	3.54	0.3	4.03	0.54
1195	3.55	0.28	4.04	0.48
1196	3.49	0.34	4.11	0.54
1197	3.48	0.3	4.08	0.5
1198	3.52	0.3	4.04	0.52
1199	3.49	0.3	4.03	0.46
1200	3.53	0.28	4.1	0.48
1201	3.58	0.27	4.09	0.53
1202	3.5	0.33	4.04	0.48
1203	3.47	0.3	4.09	0.51
1204	3.46	0.33	4.06	0.47
1205	3.45	0.29	4.06	0.5
1206	3.53	0.3	4.12	0.5
1207	3.39	0.35	4.16	0.52
1208	3.39	0.29	4.1	0.43
1209	3.4	0.27	4.11	0.46
1210	3.39	0.37	4.11	0.4
1211	3.45	0.22	4.1	0.51
1212	3.41	0.26	4.08	0.48
1213	3.41	0.3	4.05	0.5
1214	3.5	0.25	4.14	0.5
1215	3.48	0.25	4.13	0.48
1216	3.41	0.26	4.1	0.51
1217	3.51	0.27	4.07	0.5
1218	3.4	0.28	4.02	0.51
1219	3.45	0.25	4.04	0.42
1220	3.45	0.24	4	0.43
1221	3.54	0.25	3.99	0.35
1222	3.5	0.24	3.96	0.43
1223	3.52	0.32	4.07	0.41
1224	3.48	0.33	3.95	0.42
1225	3.55	0.31	3.98	0.4
1226	3.58	0.22	3.93	0.36
1227	3.55	0.25	3.99	0.41
1228	3.59	0.28	3.98	0.39
1229	3.59	0.28	3.97	0.39
1230	3.61	0.24	4	0.42
1231	3.58	0.23	3.94	0.4
1232	3.55	0.29	4.01	0.4
1233	3.51	0.31	4.01	0.46
1234	3.51	0.29	3.96	0.46
1235	3.5	0.27	4	0.48
1236	3.57	0.29	3.99	0.53
1237	3.54	0.23	4.06	0.46
1238	3.5	0.33	4.01	0.48
1239	3.52	0.3	4.03	0.53
1240	3.49	0.26	4.02	0.45
1241	3.46	0.25	4.06	0.51
1242	3.59	0.22	4.04	0.51
1243	3.48	0.28	4.06	0.49
1244	3.56	0.26	4.05	0.53
1245	3.49	0.3	4.03	0.47
1246	3.45	0.26	4.05	0.44
1247	3.45	0.26	3.98	0.44
1248	3.52	0.25	4.01	0.49
1249	3.5	0.22	4.01	0.47
1250	3.48	0.22	4.07	0.47
1251	3.53	0.21	4.02	0.44
1252	3.48	0.23	4.01	0.51
1253	3.48	0.21	4.03	0.51
1254	3.53	0.26	4.08	0.49
1255	3.49	0.23	4.05	0.52
1256	3.53	0.23	4.01	0.55
1257	3.45	0.28	4.03	0.55
1258	3.49	0.27	4.02	0.55
1259	3.51	0.3	4.01	0.5
1260	3.54	0.28	4.08	0.53
1261	3.46	0.33	4.02	0.51
1262	3.52	0.3	4.02	0.54
1263	3.52	0.32	4.08	0.5
1264	3.47	0.23	4.05	0.49
1265	3.6	0.17	4.04	0.5
1266	3.49	0.31	4.02	0.53
1267	3.51	0.29	4.13	0.6
1268	3.46	0.26	4.06	0.57
1269	3.41	0.23	4.06	0.53
1270	3.51	0.25	4.04	0.61
1271	3.52	0.21	4.06	0.6
1272	3.44	0.35	4.1	0.51
1273	3.46	0.34	4.08	0.53
1274	3.45	0.25	4.07	0.52
1275	3.45	0.3	4.11	0.55
1276	3.47	0.34	4.06	0.54
1277	3.46	0.38	4.04	0.45
1278	3.49	0.35	4.02	0.52
1279	3.53	0.28	4.08	0.48
1280	3.51	0.2	4.03	0.46
1281	3.52	0.21	4.03	0.52
1282	3.47	0.21	4.05	0.48
1283	3.57	0.25	4.07	0.5
1284	3.47	0.32	4.11	0.53
1285	3.52	0.18	4.1	0.53
1286	3.47	0.28	4.05	0.51
1287	3.51	0.16	4.05	0.53
1288	3.42	0.21	4.07	0.49
1289	3.52	0.16	4.06	0.5
1290	3.5	0.18	4.02	0.5
1291	3.42	0.19	4.1	0.5
1292	3.45	0.26	4.04	0.51
1293	3.49	0.24	4.04	0.53
1294	3.4	0.27	4.05	0.52
1295	3.41	0.33	4.01	0.47
1296	3.5	0.27	4.06	0.54
1297	3.58	0.28	4.1	0.54
1298	3.49	0.27	4.05	0.5
1299	3.6	0.23	4.03	0.5
1300	3.52	0.24	4.08	0.48
1301	3.49	0.26	4.09	0.5
1302	3.44	0.25	4.05	0.46
1303	3.39	0.26	4.06	0.52
1304	3.44	0.27	4.06	0.49
1305	3.47	0.25	4.07	0.52
1306	3.46	0.32	4.07	0.51
1307	3.43	0.27	4.07	0.52
1308	3.49	0.18	4.07	0.48
1309	3.42	0.25	4.06	0.51
1310	3.51	0.24	4.02	0.51
1311	3.5	0.21	4.03	0.51
1312	3.48	0.25	4.02	0.52
1313	3.57	0.13	4.11	0.52
1314	3.63	0.14	4.29	0.48
1315	3.55	0.17	4.33	0.44
1316	3.55	0.17	4.26	0.36
1317	3.56	0.16	4.25	0.39
1318	3.6	0.14	4.2	0.32
1319	3.52	0.12	4.28	0.37
1320	3.54	0.14	4.28	0.39
1321	3.55	0.21	4.26	0.33
1322	3.5	0.16	4.24	0.34
1323	3.54	0.26	4.23	0.35
1324	3.42	0.28	4.26	0.37
1325	3.35	0.31	4.27	0.32
1326	3.47	0.24	4.23	0.36
1327	3.52	0.25	4.2	0.38
1328	3.4	0.33	4.24	0.34
1329	3.42	0.3	4.21	0.35
1330	3.5	0.28	4.2	0.36
1331	3.45	0.23	4.18	0.29
1332	3.45	0.29	4.23	0.3
1333	3.46	0.23	4.21	0.3
1334	3.53	0.21	4.19	0.33
1335	3.58	0.24	4.21	0.32
1336	3.47	0.28	4.15	0.34
1337	3.48	0.27	4.17	0.32
1338	3.43	0.29	4.17	0.29
1339	3.44	0.21	4.25	0.29
1340	3.45	0.33	4.2	0.27
1341	3.5	0.29	4.16	0.26
1342	3.45	0.36	4.19	0.27
1343	3.43	0.34	4.16	0.31
1344	3.44	0.28	4.21	0.3
1345	3.4	0.3	4.14	0.27
1346	3.37	0.21	4.16	0.27
1347	3.45	0.22	4.23	0.31
1348	3.34	0.27	4.28	0.35
1349	3.34	0.28	4.34	0.32
1350	3.41	0.22	4.36	0.37
1351	3.38	0.28	4.31	0.28
1352	3.34	0.29	4.32	0.3
1353	3.38	0.3	4.3	0.35
1354	3.43	0.24	4.28	0.36
1355	3.43	0.27	4.32	0.41
1356	3.39	0.23	4.33	0.39
1357	3.43	0.27	4.3	0.35
1358	3.44	0.24	4.21	0.29
1359	3.46	0.18	4.25	0.28
1360	3.44	0.22	4.26	0.27
1361	3.43	0.23	4.28	0.33
1362	3.48	0.2	4.21	0.32
1363	3.46	0.21	4.28	0.31
1364	3.56	0.2	4.25	0.29
1365	3.47	0.22	4.25	0.3
1366	3.48	0.18	4.24	0.29
1367	3.39	0.26	4.21	0.29
1368	3.5	0.2	4.2	0.28
1369	3.48	0.24	4.24	0.29
1370	3.5	0.28	4.22	0.29
1371	3.45	0.28	4.26	0.27
1372	3.49	0.18	4.29	0.34
1373	3.38	0.19	4.28	0.31
1374	3.51	0.13	4.24	0.35
1375	3.49	0.16	4.27	0.41
1376	3.5	0.18	4.27	0.37
1377	3.52	0.14	4.26	0.36
1378	3.49	0.13	4.28	0.32
1379	3.51	0.16	4.27	0.32
1380	3.49	0.13	4.3	0.38
1381	3.45	0.17	4.29	0.31
1382	3.54	0.17	4.31	0.34
1383	3.43	0.23	4.28	0.36
1384	3.53	0.18	4.25	0.38
1385	3.58	0.13	4.23	0.38
1386	3.45	0.23	4.2	0.33
1387	3.53	0.12	4.28	0.36
1388	3.43	0.18	4.27	0.35
1389	3.47	0.18	4.28	0.33
1390	3.45	0.17	4.32	0.34
1391	3.43	0.24	4.31	0.3
1392	3.49	0.19	4.28	0.3
1393	3.44	0.16	4.27	0.32
1394	3.51	0.15	4.25	0.29
1395	3.45	0.2	4.28	0.37
1396	3.49	0.25	4.33	0.34
1397	3.51	0.21	4.24	0.31
1398	3.51	0.13	4.3	0.36
1399	3.51	0.21	4.29	0.36
1400	3.47	0.17	4.3	0.36
1401	3.51	0.19	4.37	0.37
1402	3.58	0.16	4.31	0.35
1403	3.45	0.24	4.43	0.35
1404	3.52	0.19	4.39	0.4
1405	3.49	0.2	4.35	0.36
1406	3.46	0.22	4.35	0.34
1407	3.49	0.22	4.33	0.35
1408	3.44	0.25	4.34	0.44
1409	3.47	0.27	4.35	0.43
1410	3.48	0.16	4.34	0.43
1411	3.42	0.26	4.33	0.42
1412	3.46	0.21	4.35	0.44
1413	3.45	0.28	4.34	0.44
1414	3.4	0.29	4.36	0.43
1415	3.47	0.26	4.34	0.43
1416	3.45	0.24	4.28	0.41
1417	3.38	0.25	4.33	0.41
1418	3.45	0.2	4.3	0.42
1419	3.4	0.24	4.33	0.41
1420	3.45	0.16	4.25	0.42
1421	3.39	0.22	4.31	0.41
1422	3.4	0.22	4.35	0.42
1423	3.42	0.22	4.32	0.48
1424	3.46	0.2	4.27	0.42
1425	3.46	0.25	4.28	0.43
1426	3.47	0.18	4.3	0.44
1427	3.41	0.2	4.34	0.48
1428	3.44	0.28	4.36	0.43
1429	3.47	0.28	4.39	0.47
1430	3.34	0.34	4.34	0.46
1431	3.43	0.29	4.36	0.48
1432	3.46	0.29	4.3	0.48
1433	3.44	0.33	4.29	0.43
1434	3.46	0.35	4.36	0.41
1435	3.4	0.3	4.3	0.4
1436	3.38	0.29	4.24	0.4
1437	3.46	0.3	4.28	0.39
1438	3.48	0.28	4.27	0.39
1439	3.46	0.29	4.26	0.37
1440	3.55	0.25	4.32	0.34
1441	3.49	0.29	4.29	0.37
1442	3.52	0.28	4.3	0.37
1443	3.48	0.25	4.3	0.39
1444	3.51	0.27	4.3	0.4
1445	3.54	0.21	4.28	0.36
1446	3.46	0.26	4.25	0.36
1447	3.46	0.32	4.28	0.42
1448	3.49	0.29	4.28	0.43
1449	3.45	0.21	4.3	0.42
1450	3.47	0.21	4.33	0.44
1451	3.54	0.25	4.32	0.39
1452	3.55	0.23	4.36	0.42
1453	3.44	0.22	4.31	0.42
1454	3.55	0.2	4.35	0.41
1455	3.55	0.18	4.35	0.4
1456	3.53	0.18	4.35	0.39
1457	3.54	0.24	4.38	0.39
1458	3.43	0.3	4.31	0.39
1459	3.49	0.25	4.28	0.39
1460	3.48	0.26	4.32	0.48
1461	3.43	0.22	4.37	0.4
1462	3.48	0.22	4.34	0.46
1463	3.43	0.29	4.35	0.4
1464	3.43	0.26	4.33	0.39
1465	3.46	0.28	4.41	0.39
1466	3.43	0.25	4.41	0.38
1467	3.51	0.18	4.43	0.4
1468	3.39	0.28	4.44	0.47
1469	3.39	0.3	4.4	0.43
1470	3.4	0.31	4.41	0.41
1471	3.39	0.28	4.42	0.43
1472	3.3	0.28	4.36	0.43
1473	3.44	0.29	4.4	0.43
1474	3.48	0.25	4.4	0.45
1475	3.5	0.26	4.4	0.42
1476	3.4	0.24	4.44	0.43
1477	3.54	0.18	4.39	0.41
1478	3.45	0.29	4.38	0.44
1479	3.47	0.27	4.41	0.45
1480	3.51	0.24	4.39	0.37
1481	3.45	0.19	4.35	0.4
1482	3.5	0.15	4.32	0.33
1483	3.43	0.33	4.35	0.35
1484	3.51	0.16	4.36	0.34
1485	3.45	0.21	4.39	0.35
1486	3.45	0.21	4.32	0.36
1487	3.44	0.22	4.35	0.35
1488	3.44	0.23	4.4	0.33
1489	3.45	0.29	4.32	0.34
1490	3.44	0.26	4.4	0.38
1491	3.42	0.32	4.39	0.34
1492	3.37	0.33	4.37	0.3
1493	3.38	0.3	4.35	0.32
1494	3.43	0.26	4.34	0.39
1495	3.31	0.29	4.31	0.34
1496	3.39	0.3	4.35	0.39
1497	3.47	0.23	4.37	0.38
1498	3.42	0.21	4.42	0.33
1499	3.42	0.16	4.41	0.35
1500	3.41	0.18	4.34	0.34
1501	3.44	0.21	4.36	0.33
1502	3.39	0.24	4.39	0.36
1503	3.39	0.22	4.42	0.33
1504	3.38	0.24	4.36	0.35
1505	3.38	0.27	4.35	0.36
1506	3.37	0.27	4.39	0.33
1507	3.44	0.25	4.37	0.35
1508	3.45	0.22	4.33	0.34
1509	3.45	0.22	4.33	0.31
1510	3.41	0.23	4.29	0.3
1511	3.45	0.23	4.29	0.3
1512	3.37	0.3	4.3	0.28
1513	3.44	0.24	4.33	0.36
1514	3.43	0.26	4.37	0.28
1515	3.38	0.31	4.41	0.27
1516	3.45	0.25	4.35	0.25
1517	3.41	0.23	4.38	0.24
1518	3.43	0.23	4.4	0.25
1519	3.47	0.26	4.35	0.27
1520	3.41	0.25	4.39	0.27
1521	3.5	0.16	4.32	0.29
1522	3.45	0.2	4.36	0.32
1523	3.39	0.13	4.34	0.25
1524	3.43	0.24	4.36	0.26
1525	3.47	0.25	4.36	0.34
1526	3.44	0.2	4.37	0.24
1527	3.45	0.14	4.29	0.25
1528	3.41	0.23	4.33	0.26
1529	3.37	0.26	4.39	0.31
1530	3.35	0.21	4.3	0.28
1531	3.41	0.19	4.35	0.29
1532	3.42	0.19	4.36	0.31
1533	3.34	0.27	4.36	0.3
1534	3.43	0.23	4.31	0.28
1535	3.38	0.3	4.32	0.32
1536	3.42	0.22	4.39	0.36
1537	3.41	0.29	4.33	0.36
1538	3.43	0.25	4.36	0.34
1539	3.43	0.29	4.39	0.3
1540	3.48	0.22	4.36	0.3
1541	3.47	0.25	4.4	0.3
1542	3.43	0.2	4.42	0.27
1543	3.42	0.26	4.29	0.3
1544	3.45	0.26	4.34	0.26
1545	3.5	0.24	4.34	0.28
1546	3.38	0.23	4.35	0.3
1547	3.37	0.27	4.34	0.29
1548	3.3	0.34	4.29	0.27
1549	3.44	0.26	4.36	0.29
1550	3.46	0.19	4.34	0.24
1551	3.39	0.25	4.35	0.29
1552	3.34	0.24	4.34	0.25
1553	3.39	0.2	4.39	0.33
1554	3.36	0.28	4.31	0.24
1555	3.4	0.28	4.39	0.28
1556	3.42	0.25	4.45	0.27
1557	3.36	0.26	4.37	0.27
1558	3.4	0.21	4.35	0.29
1559	3.44	0.23	4.39	0.27
1560	3.44	0.24	4.4	0.26
1561	3.38	0.31	4.36	0.28
1562	3.44	0.24	4.35	0.31
1563	3.41	0.23	4.34	0.3
1564	3.32	0.33	4.33	0.26
1565	3.35	0.31	4.3	0.24
1566	3.39	0.25	4.29	0.28
1567	3.38	0.33	4.27	0.23
1568	3.35	0.32	4.28	0.26
1569	3.34	0.4	4.29	0.22
1570	3.36	0.29	4.31	0.22
1571	3.41	0.29	4.3	0.25
1572	3.44	0.32	4.29	0.25
1573	3.49	0.28	4.27	0.2
1574	3.49	0.28	4.3	0.27
1575	3.45	0.32	4.32	0.26
1576	3.45	0.27	4.33	0.27
1577	3.38	0.25	4.28	0.25
1578	3.45	0.3	4.31	0.23
1579	3.46	0.31	4.28	0.23
1580	3.43	0.33	4.26	0.26
1581	3.47	0.31	4.24	0.23
1582	3.45	0.32	4.24	0.21
1583	3.41	0.28	4.25	0.19
1584	3.45	0.31	4.25	0.19
1585	3.45	0.31	4.24	0.21
1586	3.39	0.33	4.26	0.26
1587	3.38	0.26	4.24	0.23
1588	3.45	0.33	4.26	0.17
1589	3.38	0.33	4.25	0.25
1590	3.34	0.36	4.3	0.28
1591	3.4	0.37	4.28	0.23
1592	3.38	0.35	4.3	0.26
1593	3.38	0.32	4.27	0.29
1594	3.35	0.31	4.22	0.28
1595	3.34	0.29	4.24	0.25
1596	3.37	0.38	4.18	0.27
1597	3.35	0.34	4.24	0.22
1598	3.35	0.38	4.26	0.22
1599	3.33	0.32	4.24	0.23
1600	3.42	0.28	4.27	0.23
1601	3.32	0.36	4.32	0.22
1602	3.37	0.35	4.32	0.31
1603	3.36	0.33	4.3	0.29
1604	3.42	0.36	4.26	0.28
1605	3.42	0.36	4.33	0.26
1606	3.39	0.39	4.27	0.25
1607	3.35	0.32	4.25	0.27
1608	3.44	0.34	4.23	0.27
1609	3.43	0.36	4.3	0.22
1610	3.48	0.28	4.28	0.27
1611	3.4	0.36	4.32	0.29
1612	3.47	0.28	4.27	0.29
1613	3.39	0.36	4.3	0.28
1614	3.38	0.33	4.27	0.31
1615	3.38	0.32	4.26	0.3
1616	3.32	0.38	4.25	0.33
1617	3.31	0.34	4.3	0.32
1618	3.41	0.3	4.31	0.29
1619	3.39	0.32	4.34	0.27
1620	3.39	0.28	4.32	0.27
1621	3.33	0.37	4.33	0.29
1622	3.36	0.3	4.33	0.28
1623	3.37	0.31	4.34	0.34
1624	3.36	0.33	4.25	0.34
1625	3.35	0.33	4.32	0.35
1626	3.36	0.37	4.31	0.37
1627	3.37	0.26	4.26	0.38
1628	3.38	0.29	4.31	0.36
1629	3.41	0.29	4.33	0.33
1630	3.34	0.32	4.29	0.28
1631	3.42	0.22	4.34	0.27
1632	3.4	0.28	4.35	0.25
1633	3.39	0.27	4.38	0.32
1634	3.54	0.65	4.32	0.24
1635	3.51	0.53	4.32	0.28
1636	3.4	0.27	4.36	0.27
1637	3.56	0.47	4.32	0.28
1638	3.52	0.43	4.34	0.28
1639	3.52	0.5	4.32	0.29
1640	3.56	0.43	4.36	0.34
1641	3.46	0.44	4.33	0.35
1642	3.5	0.51	4.36	0.3
1643	3.49	0.41	4.32	0.38
1644	3.47	0.35	4.4	0.33
1645	3.39	0.35	4.31	0.35
1646	3.44	0.31	4.36	0.36
1647	3.32	0.31	4.4	0.35
1648	3.31	0.36	4.4	0.35
1649	3.36	0.31	4.36	0.32
1650	3.45	0.32	4.35	0.35
1651	3.54	0.2	4.33	0.31
1652	3.48	0.24	4.33	0.32
1653	3.52	0.19	4.3	0.38
1654	3.39	0.27	4.32	0.33
1655	3.49	0.21	4.37	0.31
1656	3.48	0.29	4.38	0.35
1657	3.45	0.29	4.37	0.33
1658	3.47	0.29	4.38	0.3
1659	3.5	0.22	4.33	0.36
1660	3.49	0.22	4.37	0.32
1661	3.47	0.17	4.35	0.32
1662	3.49	0.24	4.35	0.29
1663	3.47	0.27	4.37	0.25
1664	3.48	0.31	4.29	0.35
1665	3.47	0.24	4.33	0.35
1666	3.52	0.23	4.33	0.35
1667	3.47	0.24	4.39	0.24
1668	3.46	0.26	4.33	0.31
1669	3.43	0.22	4.31	0.32
1670	3.49	0.22	4.32	0.29
1671	3.53	0.25	4.3	0.31
1672	3.56	0.21	4.35	0.34
1673	3.48	0.21	4.3	0.35
1674	3.55	0.25	4.33	0.34
1675	3.55	0.25	4.3	0.3
1676	3.57	0.21	4.29	0.35
1677	3.53	0.27	4.33	0.3
1678	3.53	0.23	4.29	0.39
1679	3.51	0.27	4.31	0.33
1680	3.55	0.19	4.3	0.32
1681	3.57	0.13	4.34	0.33
1682	3.56	0.2	4.33	0.34
1683	3.54	0.2	4.3	0.31
1684	3.45	0.26	4.33	0.31
1685	3.45	0.25	4.26	0.38
1686	3.5	0.29	4.32	0.31
1687	3.52	0.24	4.28	0.31
1688	3.55	0.28	4.3	0.29
1689	3.53	0.23	4.34	0.37
1690	3.46	0.26	4.36	0.31
1691	3.45	0.31	4.29	0.32
1692	3.52	0.32	4.33	0.32
1693	3.51	0.21	4.32	0.33
1694	3.57	0.21	4.36	0.33
1695	3.54	0.21	4.34	0.29
1696	3.48	0.26	4.29	0.32
1697	3.53	0.26	4.27	0.3
1698	3.4	0.29	4.3	0.37
1699	3.51	0.28	4.33	0.32
1700	3.59	0.24	4.28	0.36
1701	3.57	0.34	4.31	0.34
1702	3.55	0.23	4.34	0.31
1703	3.51	0.31	4.32	0.26
1704	3.45	0.31	4.37	0.33
1705	3.53	0.31	4.32	0.29
1706	3.49	0.27	4.33	0.31
1707	3.55	0.3	4.32	0.34
1708	3.51	0.3	4.29	0.34
1709	3.51	0.25	4.23	0.37
1710	3.52	0.21	4.28	0.32
1711	3.47	0.26	4.28	0.37
1712	3.54	0.19	4.31	0.34
1713	3.52	0.21	4.32	0.32
1714	3.59	0.22	4.28	0.35
1715	3.49	0.27	4.29	0.3
1716	3.57	0.15	4.32	0.34
1717	3.48	0.26	4.35	0.32
1718	3.48	0.3	4.3	0.3
1719	3.58	0.21	4.28	0.3
1720	3.59	0.2	4.27	0.3
1721	3.53	0.22	4.29	0.32
1722	3.6	0.22	4.25	0.29
1723	3.55	0.25	4.28	0.3
1724	3.52	0.22	4.26	0.35
1725	3.5	0.25	4.24	0.29
1726	3.49	0.25	4.28	0.34
1727	3.5	0.2	4.24	0.3
1728	3.54	0.23	4.28	0.34
1729	3.51	0.21	4.26	0.32
1730	3.36	0.3	4.26	0.3
1731	3.53	0.25	4.24	0.32
1732	3.52	0.18	4.23	0.3
1733	3.51	0.24	4.28	0.33
1734	3.52	0.25	4.28	0.34
1735	3.47	0.3	4.27	0.3
1736	3.44	0.31	4.32	0.34
1737	3.43	0.27	4.26	0.3
1738	3.45	0.31	4.26	0.33
1739	3.4	0.33	4.26	0.38
1740	3.42	0.29	4.27	0.38
1741	3.39	0.34	4.31	0.36
1742	3.46	0.27	4.29	0.37
1743	3.48	0.25	4.3	0.3
1744	3.5	0.3	4.31	0.31
1745	3.47	0.32	4.38	0.33
1746	3.49	0.29	4.35	0.33
1747	3.51	0.28	4.36	0.3
1748	3.51	0.25	4.32	0.28
1749	3.39	0.35	4.36	0.3
1750	3.44	0.27	4.35	0.32
1751	3.41	0.33	4.28	0.3
1752	3.44	0.27	4.35	0.32
1753	3.47	0.27	4.37	0.3
1754	3.49	0.18	4.34	0.37
1755	3.46	0.24	4.35	0.31
1756	3.53	0.19	4.28	0.32
1757	3.64	0.2	4.28	0.31
1758	3.55	0.2	4.36	0.37
1759	3.53	0.22	4.31	0.37
1760	3.51	0.2	4.3	0.31
1761	3.51	0.24	4.3	0.34
1762	3.54	0.24	4.31	0.36
1763	3.48	0.23	4.33	0.33
1764	3.57	0.15	4.33	0.33
1765	3.53	0.19	4.25	0.28
1766	3.53	0.24	4.33	0.31
1767	3.51	0.21	4.35	0.33
1768	3.46	0.22	4.28	0.36
1769	3.46	0.27	4.31	0.33
1770	3.37	0.27	4.35	0.31
1771	3.41	0.27	4.3	0.3
1772	3.48	0.19	4.28	0.32
1773	3.45	0.19	4.31	0.33
1774	3.46	0.24	4.28	0.3
1775	3.46	0.21	4.32	0.35
1776	3.38	0.26	4.3	0.37
1777	3.45	0.21	4.29	0.34
1778	3.37	0.31	4.31	0.35
1779	3.56	0.17	4.3	0.38
1780	3.51	0.23	4.32	0.37
1781	3.58	0.12	4.35	0.36
1782	3.57	0.17	4.27	0.33
1783	3.55	0.19	4.28	0.35
1784	3.52	0.2	4.36	0.31
1785	3.51	0.24	4.34	0.37
1786	3.52	0.24	4.33	0.35
1787	3.41	0.25	4.31	0.3
1788	3.39	0.25	4.32	0.27
1789	3.4	0.27	4.31	0.33
1790	3.4	0.35	4.28	0.34
1791	3.39	0.28	4.32	0.27
1792	3.45	0.29	4.3	0.34
1793	3.42	0.4	4.29	0.36
1794	3.46	0.32	4.33	0.35
1795	3.45	0.39	4.35	0.35
1796	3.51	0.31	4.36	0.3
1797	3.44	0.31	4.32	0.35
1798	3.5	0.23	4.27	0.3
1799	3.47	0.31	4.28	0.29
1800	3.5	0.33	4.29	0.3
1801	3.47	0.3	4.31	0.24
1802	3.52	0.27	4.3	0.26
1803	3.46	0.36	4.33	0.26
1804	3.49	0.27	4.26	0.26
1805	3.51	0.27	4.32	0.27
1806	3.48	0.37	4.22	0.27
1807	3.46	0.32	4.18	0.25
1808	3.47	0.33	4.22	0.3
1809	3.47	0.33	4.31	0.27
1810	3.45	0.36	4.25	0.31
1811	3.45	0.26	4.29	0.25
1812	3.51	0.27	4.31	0.23
1813	3.47	0.3	4.33	0.28
1814	3.4	0.33	4.34	0.28
1815	3.46	0.22	4.32	0.31
1816	3.59	0.21	4.33	0.27
1817	3.51	0.23	4.34	0.31
1818	3.49	0.23	4.32	0.27
1819	3.53	0.25	4.32	0.25
1820	3.52	0.21	4.33	0.29
1821	3.52	0.17	4.33	0.29
1822	3.52	0.17	4.34	0.23
1823	3.48	0.2	4.31	0.29
1824	3.41	0.24	4.28	0.31
1825	3.43	0.23	4.32	0.31
1826	3.46	0.17	4.28	0.29
1827	3.41	0.24	4.32	0.32
1828	3.4	0.26	4.33	0.26
1829	3.42	0.24	4.29	0.21
1830	3.37	0.21	4.27	0.28
1831	3.43	0.19	4.27	0.28
1832	3.39	0.23	4.35	0.31
1833	3.5	0.22	4.3	0.32
1834	3.44	0.24	4.33	0.29
1835	3.45	0.23	4.33	0.26
1836	3.41	0.24	4.29	0.25
1837	3.38	0.29	4.31	0.3
1838	3.43	0.21	4.31	0.33
1839	3.47	0.18	4.37	0.31
1840	3.48	0.22	4.28	0.3
1841	3.43	0.2	4.31	0.26
1842	3.4	0.25	4.3	0.27
1843	3.5	0.18	4.37	0.31
1844	3.43	0.2	4.3	0.3
1845	3.4	0.15	4.32	0.31
1846	3.49	0.19	4.28	0.27
1847	3.46	0.14	4.3	0.3
1848	3.37	0.24	4.36	0.32
1849	3.38	0.2	4.33	0.33
1850	3.47	0.2	4.32	0.32
1851	3.46	0.18	4.28	0.3
1852	3.5	0.21	4.3	0.34
1853	3.48	0.17	4.3	0.29
1854	3.47	0.22	4.28	0.25
1855	3.48	0.19	4.34	0.31
1856	3.5	0.16	4.3	0.28
1857	3.47	0.19	4.32	0.32
1858	3.38	0.3	4.32	0.34
1859	3.42	0.27	4.33	0.3
1860	3.51	0.15	4.31	0.34
1861	3.47	0.24	4.34	0.33
1862	3.43	0.23	4.36	0.34
1863	3.49	0.28	4.34	0.3
1864	3.5	0.21	4.28	0.33
1865	3.54	0.21	4.31	0.27
1866	3.51	0.25	4.31	0.28
1867	3.44	0.25	4.32	0.3
1868	3.48	0.32	4.31	0.35
1869	3.48	0.34	4.29	0.34
1870	3.48	0.32	4.29	0.32
1871	3.46	0.29	4.3	0.33
1872	3.48	0.27	4.26	0.27
1873	3.47	0.3	4.23	0.28
1874	3.47	0.31	4.3	0.31
1875	3.48	0.3	4.33	0.28
1876	3.46	0.28	4.3	0.25
1877	3.51	0.26	4.32	0.24
1878	3.48	0.27	4.36	0.28
1879	3.48	0.25	4.3	0.3
1880	3.49	0.25	4.3	0.3
1881	3.47	0.31	4.29	0.29
1882	3.43	0.35	4.22	0.29
1883	3.48	0.28	4.31	0.3
1884	3.45	0.32	4.26	0.27
1885	3.36	0.26	4.29	0.31
1886	3.45	0.27	4.3	0.29
1887	3.43	0.19	4.3	0.32
1888	3.42	0.19	4.29	0.26
1889	3.46	0.22	4.27	0.25
1890	3.44	0.22	4.31	0.24
1891	3.47	0.18	4.31	0.25
1892	3.47	0.16	4.27	0.28
1893	3.41	0.19	4.3	0.26
1894	3.44	0.2	4.32	0.24
1895	3.41	0.2	4.28	0.27
1896	3.36	0.25	4.24	0.26
1897	3.43	0.2	4.28	0.23
1898	3.39	0.21	4.27	0.27
1899	3.38	0.2	4.19	0.34
1900	3.45	0.28	4.3	0.32
1901	3.42	0.16	4.28	0.36
1902	3.39	0.28	4.23	0.35
1903	3.51	0.23	4.22	0.35
1904	3.47	0.26	4.29	0.34
1905	3.46	0.22	4.23	0.33
1906	3.49	0.18	4.23	0.33
1907	3.5	0.23	4.21	0.31
1908	3.45	0.27	4.2	0.33
1909	3.51	0.23	4.22	0.32
1910	3.5	0.22	4.23	0.39
1911	3.5	0.21	4.21	0.34
1912	3.55	0.13	4.27	0.29
1913	3.55	0.18	4.29	0.31
1914	3.53	0.23	4.24	0.32
1915	3.51	0.21	4.23	0.29
1916	3.5	0.18	4.24	0.33
1917	3.52	0.21	4.25	0.3
1918	3.5	0.23	4.26	0.29
1919	3.51	0.19	4.2	0.34
1920	3.5	0.19	4.21	0.31
1921	3.46	0.17	4.19	0.32
1922	3.48	0.19	4.24	0.31
1923	3.49	0.22	4.26	0.27
1924	3.49	0.21	4.24	0.25
1925	3.53	0.2	4.23	0.3
1926	3.55	0.14	4.22	0.31
1927	3.47	0.15	4.22	0.28
1928	3.45	0.19	4.19	0.31
1929	3.48	0.2	4.2	0.29
1930	3.53	0.2	4.21	0.33
1931	3.56	0.19	4.2	0.28
1932	3.48	0.2	4.28	0.35
1933	3.48	0.21	4.19	0.29
1934	3.49	0.2	4.21	0.27
1935	3.55	0.18	4.22	0.27
1936	3.45	0.3	4.24	0.3
1937	3.51	0.19	4.21	0.32
1938	3.43	0.28	4.19	0.29
1939	3.5	0.19	4.23	0.31
1940	3.43	0.26	4.17	0.25
1941	3.47	0.22	4.2	0.23
1942	3.44	0.22	4.21	0.27
1943	3.52	0.19	4.19	0.26
1944	3.53	0.16	4.22	0.23
1945	3.52	0.16	4.15	0.22
1946	3.54	0.13	4.19	0.26
1947	3.49	0.16	4.12	0.28
1948	3.51	0.16	4.17	0.3
1949	3.54	0.15	4.21	0.32
1950	3.48	0.21	4.17	0.27
1951	3.46	0.18	4.18	0.27
1952	3.44	0.21	4.2	0.32
1953	3.52	0.11	4.17	0.33
1954	3.54	0.12	4.18	0.32
1955	3.54	0.12	4.2	0.27
1956	3.5	0.18	4.24	0.3
1957	3.44	0.25	4.22	0.27
1958	3.43	0.18	4.24	0.31
1959	3.46	0.19	4.27	0.27
1960	3.5	0.17	4.26	0.3
1961	3.45	0.25	4.21	0.27
1962	3.48	0.18	4.22	0.27
1963	3.49	0.22	4.22	0.29
1964	3.56	0.16	4.19	0.27
1965	3.5	0.23	4.22	0.26
1966	3.49	0.17	4.21	0.27
1967	3.42	0.21	4.23	0.25
1968	3.48	0.13	4.22	0.24
1969	3.49	0.12	4.25	0.25
1970	3.52	0.14	4.2	0.22
1971	3.44	0.26	4.25	0.22
1972	3.53	0.13	4.26	0.23
1973	3.51	0.25	4.23	0.2
1974	3.43	0.28	4.26	0.25
1975	3.46	0.3	4.27	0.17
1976	3.45	0.19	4.21	0.19
1977	3.52	0.13	4.21	0.19
1978	3.51	0.15	4.16	0.21
1979	3.53	0.18	4.2	0.26
1980	3.52	0.15	4.24	0.24
1981	3.5	0.15	4.28	0.2
1982	3.57	0.17	4.24	0.23
1983	3.48	0.17	4.27	0.22
1984	3.5	0.21	4.25	0.23
1985	3.5	0.19	4.21	0.22
1986	3.53	0.18	4.22	0.23
1987	3.58	0.18	4.22	0.25
1988	3.45	0.24	4.19	0.19
1989	3.46	0.22	4.21	0.26
1990	3.43	0.22	4.21	0.27
1991	3.42	0.26	4.22	0.24
1992	3.53	0.24	4.22	0.25
1993	3.54	0.28	4.23	0.26
1994	3.44	0.26	4.22	0.26
1995	3.49	0.27	4.23	0.29
1996	3.46	0.23	4.21	0.27
1997	3.42	0.25	4.24	0.25
1998	3.42	0.31	4.2	0.26
[truncated: 2 more rows]

## Sheet: Fig_3
3C
Control	Acetylated
68.93	73.69
92.05	70.68
71.92	116.94
80.42	67.71
77.09	68.29
64.23	60.93
83.26	74.5
75.28	75.58
85.31	74.25
81.81	66.61
89.23	62.39
67.4	136.53
59.7	121.35
108.43	74.43
296.98	54.45
80.1	72.59
65.53	71.72
67.65	74.68
79.75	57.86
52.33	68.21
74.5	64.19
75.48	57.25
68.35	63.21
88.45	55.05
75.99	111.32
87.24	97.84
69.62	74.12
62.91	116.62
81.51	68.06
69.62	67.23
70.94	72.64
56.47	71.81
85.39	69.58
64.67	74.38
73.4	65.49
64.4	62.11
48.83	58.91
77.97	70.43
71.79	70.56
63.55	76.73
56.86	59.66
74.86	73.09
70.53	68.7
65.89	71.24
66.17	69.61
75.32	73.4
56.33	72.07
89.18	71.21
73	70.68
96.21	85.68
70.12	78
67.7	81.52
52.86	74.33
64.34	65.53
75.29	73.06
55.35	76.94
52.18	70.17
67.5	64.36
70.43	72.88
75.54	66.09
84.53	68
76.3	74.53
59.81	74.66
82.41	71.61
71.28	58.66
58.97	58.95
63.03	67.45
75.88	74.97
87.49	66.22
88.89	65.43
67.2	75.62
78.62	64.8
73.74	123.28
89.84	68.69
80.87	61.24
59.55	64.37
62.75	69.59
63.15	75.31
78.27	59.77
67.4	70.28
321.42	70.02
75.87	70.76
70.69	66.65
77.38	66.54
64.4	70.06
68.76	64.57
81.98	70.64
84.56	64.6
74.47	72.47
64.64	79.35
74.36	64.79
63.19	64.2
64.57	84.64
57.69	76.7
63.17	109.15
60.94	66
60.87	73.64
89.24	81.69
49.02	74.17
82.85	74.03
82.89	71.83
70.15	62.85
74.03	67.68
64.25	83.04
73.97	68.42
79.85	64.55
76.63	68.94
107.53	73.34
65.53	68.92
77.27	70.44
365.66	67.24
81.56	65.11
76.39	58.4
80.44	64.51
59.95	78.54
69.25	89.83
73.54	57.91
79.88	72.49
79.5	67.71
88.69	56.93
77.9	68.04
85.9	73.31
53.59	68.08
51.63	59.05
57.59	65.41
53.4	78.47
84.44	82.23
84.09	62.78
78.93	68.1
74.65	65.82
331.79	71.45
74.98	76.01
90.53	66.96
67.21	73.92
74.89	73.27
65.56	74.29
60.25	63.14
64.28	66.4
90.98	70.07
73.18	62.53
82.31	78.59
64.55	73.81
66.27	73.94
67.56	83.45
68.5	75.25
69.17	58.32
52.78	70.05
51.9	69.74
67.8	67.95
66.16	63.26
65.72	68.38
62.94	72.37
73.21	60.8
59.63	64.62
67.12	72.83
64.39	66.1
72.44	133.05
59.8	58.84
76.49	73.13
75.35	62.84
78.46	77.46
77.38	67.97
73.25	77.4
68.68	61.72
48.83	73.18
74.2	71.39
50.68	72.44
82.34	73.28
71.96	62.25
65.57	77.55
67.9	78.91
62.72	72.41
91.1	61.04
59.78	65.66
90.03	82.41
84.52	66.53
82.25	125.51
68.49	57.19
57.18	67.04
82.65	70.46
48.31	81.14
54.84	70.63
67.86	62.9
68.71	68.53
66.44	78.99
50.71	69.53
89.34	71.97
87.59	71.75
92.1	70.42
86.72	63.79
79.82	75.43
88.38	71.24
67.2	78
91.81	56.89
74.95	81.27
77.59	70.15
60.97	66.87
300.22	83.01
71.54	71.63
77.89	71.66
59.25	72.35
77.15	73.68
65.19	74.26
78.28	68.04
76.27	66.72
67.8	69.34
65.82	59.55
62.75	67.14
92.87	81.46
66.82	78.37
63.25	66.72
52.53	77.14
80.85	65.11
46.55	74.5
69.92	79.85
63.77	63.68
75.09	70.15
73.34	66.36
70.48	81.7
84.43	60.67
58.05	67.45
68.91	74.75
87.79	83.09
104.3	66.21
68.61	68.08
60.47	76.75
62.53	297.6
83.53	75.6
69.89	59.25
84.06	73.3
68.77	83.2
77.98	67
82.55	93.07
88.65	71.18
56.95	77.46
71.37	104.41
90.94	72.51
65.55	62.96
92.69	73.92
87.98	67.63
69.58	75.18
90.41	124.56
71.81	66.24
80.42	67.44
59.32	57.41
338.58	65.51
57.16	76.11
65.73	68.61
74.33	71
70.81	70.2
70.8	80.64
67.35	71.78
70.62	77.32
54.49	75.09
93.53	71
85.02	86.09
84.42	65.07
69.82	64.94
99.3	62
71.18	62.87
62.84	69.89
67.34	66.05
60.63	70.59
64.34	75.49
60.24	67.08
80.1	68.71
76.1	69.05
86.32	67.5
74.03	77.82
72.15	75.91
73.09	117.55
81.8	76.9
84.36	65.86
68.35	77.38
55.21	77.02
283.52	75.37
61.36	63.91
75.32	76.77
67.56	66.88
83.34	75.42
63.92	81
81.15	108.16
53.99	64
64.32	66.69
88.46	80.75
77.8	71.73
76.52	72.39
62.63	80.67
78.7	70.12
54.08	75.07
66.85	72.5
67.91	67.99
79.98	65.57
87.75	70.67
67.6	67.03
61.49	100.67
62.78	108.91
56.22	72.63
67.63	74.23
71.84	137.96
97.21	67.13
75.1	295.75
90.48	73.91
47.41	70.97
56.82	71.08
63.62	70.78
57.21	60.68
56.5	71.5
72.91	68.59
72.11	70.56
64.88	69.06
70.23	78.66
76.19	71.55
89.51	63.48
96.34	60.09
66.5	80.95
57.04	75.67
81.15	73.22
66.34	64.62
75.82	73.54
61.74	70.2
80.15	69.82
73.56	60.82
66.47	69.42
68.38	76.37
78.28	64.46
51.44	66.93
91.21	51.12
76.24	61.78
73.25	72.83
75.22	68.34
72.69	66.51
54.05	101.22
63.23	76.38
72.48	65.02
87.41	62.08
68.48	82.78
79.59	72.79
59.56	70.04
64.19	65
62.07	53.98
81.56	87
87.84	72.83
326.98	76.57
56.53	55.99
80.69	68.33
55.28	67.11
317.81	66.17
72.41	68.99
75.92	72.44
103.77	70.29
67.84	59.2
95.84	66.04
69.57	79.14
65.58	75.12
59.28	68.38
76.85	77.17
63.56	71.21
57.34	74.85
76.43	64.59
62.67	65.03
76.01	67.66
81.56	64.77
90.56	92.31
47.31	67.84
80.11	75.37
92.11	65.93
69.87	68.01
72.5	72.88
84.34	54.26
71.41	70.09
53.26	58.45
62.58	71.21
83.1	85.28
79.67	75.05
69.45	65.18
80.87	82.29
75.43	69.24
58.75	73.38
92.62	68.36
96.26	65.74
68.68	65.64
76.31	77.93
45.24	81.03
52.65	63.6
69.14	64.86
60.46	69.87
70.98	73.99
64.4	63.83
82.51	58.23
75.62	61.92
71.36	296.36
82.13	65.09
71.02	296.99
73.74	93.44
56.57	78.14
74.62	72.53
67.03	76.75
72.9	71.91
60.79	49.78
71.54	58.12
84.13	76.52
80.2	74.48
65.72	59.86
56.67	62.34
58.55	74.09
74.1	76.75
72.86	61.74
68.91	108.71
65.68	68.67
57.07	64.34
74.65	300.26
76.82	59.75
47.71	73.18
84.41	63.47
68.2	71.24
62.23	65.3
57.32	62.74
68.23	68.23
58.55	67.9
68.5	68.67
83.08	77.59
63.85	68.65
77.83	73.42
69.91	78.31
88.47	66.54
78.67	124.34
72.32	76.86
76.92	76.39
76.97	64.84
89	120.69
55.14	68.13
48.93	74.09
103.63	71.66
63.59	80.59
73.75	73.62
90.98	62.11
65.95	71.48
87.05	71
62.18	64.25
67.34	73.13
323.26	66.99
51.52	78.73
56.31	76.93
65.08	65.62
57	137.71
67.04	61
73.36	79.53
65.78	76.1
67.63	66.59
52.96	70.17
56.02	65.57
295.08	75.61
68.42	79.67
77.86	76.43
74.01	60.43
51.68	76.44
52.46	303.06
79	107
81.8	60.93
77.81	71.69
61.33	70.35
79.79	67.09
52.91	70.33
52.35	84.92
69.84	74.22
77.02	66.8
73.45	53.04
350.43	71.39
56.29	69.87
61.22	64.13
52.78	66.04
72.56	74.46
80.99	65.44
64.24	77.52
81.47	72.28
74.12	106.93
110.73	75.7
62.83	74.28
75.54	106.02
67.32	86.19
69.16	64.26
53.92	73.57
87.55	62.7
61.33	70.25
86.82	61.04
57.75	81.92
68.42	76.21
74.19	85.43
64.5	74.27
75.95	60.54
64.14	137.94
79.16	72.84
66.11	71.53
81.79	64.34
71.01	68.95
63.22	83.14
85.33	67.54
69.9	78.06
65.25	79.04
67.87	70.13
88.22	76.22
62.53	61.45
91.24	79.26
60.41	71.2
85.71	72.72
269.27	79.9
50.54	73.31
65.73	71.37
71.99	60.64
78.14	65.98
55.71	68.42
56.74	67.45
79.93	80.68
62.31	292.71
59.93	68.06
71.2	69.48
63.55	66.48
54.31	78.49
84.71	81.04
48.99	63.95
65.92	69.51
63.78	68.36
294.94	75.3
65.68	69.09
64.85	72.37
87.11	80.3
75.11	143.99
107.41	62.54
58.57	59.14
88.8	75.12
74.24	68.49
53.44	67.45
57.28	63.68
69.95	73.13
82.83	69.03
74.02	69.05
66.11	67.9
66.15	71.84
64.41	74.48
53.62	63.43
65.36	64.89
63.13	69.07
52.76	81.26
50.41	75.74
65.45	112.64
91.59	295.55
48.25	72.69
68.13	64.14
63.28	77.06
87.43	72.55
58.2	67.96
57.75	64.48
65.08	67.56
79.57	72.67
66.48	69.92
62.04	67.29
115.26	73.74
302.88	74.62
92.28	62.96
82.86	72.82
67.48	61.09
77.01	77.32
85.48	75.58
101.8	65.09
61.32	80.59
67.02	77.15
66.08	62.83
77.37	71.85
65.73	120.55
87.69	57.83
48.99	69.74
72.95	63.96
71.7	60.09
61.59	72.37
55.78	58.35
64.47	69.33
68.64	63.9
68.92	67.23
73.35	73.44
59.15	75.81
69.61	67.82
66.87	84.55
272.86	66.4
68.47	69.17
72.61	61.25
62.29	55.65
62.66	70.06
278.96	61
59.44	61.34
84.39	73.6
74.48	75.68
67.26	124.36
82.23	64.83
66.18	67.86
74.4	63.03
69.9	55.36
81.31	64.17
76.86	74.64
82.76	81.89
100.52	62.28
59.61	78.19
66.85	79.48
78.21	64.53
84.17	72.73
53.37	66.91
59.88	60.26
71.78	77.93
72.2	59.18
68.48	300.34
76.55	78.53
94.3	66.97
75.09	59.58
82.6	59.21
92.5	76.98
73.28	56.43
65.89	67.11
53.63	67.08
51.5	62.68
83.26	128.8
65.84	68.32
53.82	76.68
74.14	76.55
67.56	70.73
60.99	80.33
70.95	128.27
62.78	116.16
64.41	64.02
72.29	69.59
53.22	74.37
79.81	68.43
82.07	70.4
54.15	72.91
68.42	77.7
67.27	78.34
292.64	68.56
63.51	73.34
67.42	72.98
78.44	71.29
67.7	61.44
61.21	87.13
62.98	70.88
81.21	70.83
55.86	66.53
100.1	77.16
80.92	60.96
73.98	63.63
71.55	63.39
83.33	68.11
88.71	67.75
69.28	66
71.07	64.35
58.9	71.96
69.17	64.98
65.26	76.59
65.9	70.1
71.11	77.97
55.55	66.08
67.8	63.09
60.65	67.35
78.39	62.22
58.65	122.21
90.46	81.43
85.39	62.76
67.38	75.49
87.15	64.18
67.29	79.2
82.22	72.2
62.38	66.74
314.73	63.94
368.95	77.91
70.15	72.23
72.96	78.22
70.43	103.02
81.23	72.1
82.83	73.49
82.3	71.06
55.69	121.72
60.61	78.61
55.41	75.63
57.41	78.67
66.68	76.32
275.2	72.58
63.03	71.81
72	79.29
67.03	66.78
75.65	75.51
73.71	73.53
95.81	73.18
52.35	68.63
48.93	130.38
71.16	79.75
343.53	55.55
73.97	66.06
62.73	65.47
92.69	84.3
71	106.79
91.93	119.15
80.12	80.06
62.53	73.8
87.32	74.25
60.19	71.2
75.12	75.83
77.23	66.53
69.39	69.54
80.35	74.57
72.44	53.38
76.57	72.81
68	74.92
84.86	63.21
75.62	60.19
60.85	84.64
74.56	62.65
54.9	75.8
69.16	65.53
272.2	70.83
70.44	85.03
97.39	74.71
69.87	71.52
64.23	129.76
78.67	72.94
56.19	69.78
63.42	74.13
62.75	127.66
73.94	115.24
86.39	70.61
67.54	66.35
107.11	67.77
74.59	81.32
72.72	77.33
55.91	296.86
74.99	68.97
66.06	114.85
62.02	68.92
62.57	73.05
61.41	73.3
70.79	71.4
299.46	62.65
86.38	68.43
69.85	63.86
78.91	82.85
84.26	70.92
72.33	77.99
83.39	73.1
75.18	70.15
72.46	70.77
77.13	82.85
68.42	60.33
64.18	64.66
57.33	65.27
81.19	113.52
67.78	80.63
331.95	78.4
78.6	59.37
88.21	76.05
84.22	69.8
62.36	295.78
64.34	75.4
73.35	66.4
66.99	68.31
64.89	63.9
71.8	128.01
75.01	98.89
346.71	70.71
79.41	69.28
59.6	65.31
69.89	68.46
55.94	75.82
75.97	63.85
49.31	65.82
103.61	64.65
77.34	71.74
61.8	62
79.74	80.74
78.47	63.9
46.58	67.9
82.45	61
71.4	76.31
74.38	63.29
72.11	70.72
72.37	70.54
80.19	72.75
49.3	66.01
61.05	65.26
83.56	70.49
81.72	106.08
80.52	69.33
78.48	82.67
60.95	82.84
77.3	70.95
77.31	63.6
67.27	63.19
66.47	59.87
84.01	71.32
94.32	66.97
67.58	59.62
63.97	74.48
90.8	70.58
72.89	73.45
72.48	67.9
67.94	64.32
75.02	79.95
56.61	74.75
77.6	63.09
282.3	124.37
63.04	67.28
48.05	64.19
86.23	77
61.59	84.17
76.36	66.17
66.78	67.81
84.63	70.39
68.28	67.7
81.51	78.97
71.4	65.11
79.09	59.87
76.06	66.29
75.65	78.68
65.75	70.88
53.42	63.95
75.29	67.73
64.87	73.21
80.78	76.47
46.21	68.34
59.52	73.36
77.44	126.24
76.35	73.09
67.56	74.6
321.5	123.03
75.56	66.45
59.26	57.27
73.13	76.53
71.8	83
83.03	70.35
59.41	72.86
82.84	76.95
68.59	66.6
58.19	67.19
86.65	69.12
301.83	64.82
72.44	65.41
54.11	68.02
62.92	83.87
62.83	63.97
90.38	71.7
66.28	61.56
96.91	110.47
58.33	68.23
61.26	73.91
70.45	60.44
89.82	63.81
49.27	74.48
65.69	66.45
82.9	72.05
53.12	74.38
87	69.11
84.79	78.27
77.3	60.49
97.79	59.52
51.22	74.82
64.61	68.5
80.61	69.95
84.72	121.19
72.46	68.88
68.24	70.23
57.68	107
68.62	74.56
96.52	71.17
87.58	142.79
62.76	77.22
72.31	65.67
76.49	62.28
66.51	66.8
47.28	70.05
67.07	69.17
79.4	64.22
97.13	73.44
75.32	71.16
81.6	77.98
63.54	67.22
65.54	74.53
58.84	74.21
68.1	65.11
82.2	64.86
83.04	65.57
57.12	89.65
308.15	68.84
92.24	72.07
76.72	61.75
61.12	61.25
59.35	62.8
51.14	68.71
75.54	66.6
67.71	62.37
63.89	74.54
92.79	78.25
52.6	63.58
67.15	59.13
88.42	58.62
52.48	67.07
52.33	74.74
57.52	63.91
59.75	58.13
73.38	75.78
83.76	68.81
85.59	87.04
77.12	68.4
83.34	78.47
95.2	68.46
60.78	73.95
53.28	64.61
67.74	73.59
105	76.14
53.72	67.73
84.05	74.46
68.16	68.4
65.49	73.48
91.19	74.65
82.02	61.86
77.69	61.88
84.68	66.61
278.87	70.05
62.96	66.57
64.74	63.6
53.35	64.94
76.02	74.5
74.75	78.87
119.98	65.28
74.67	61.82
66.97	76.42
70.21	73.27
302.36	67.27
64.57	67.97
46.55	72.3
50.47	76.51
89.04	96.89
79.41	68.68
47.92	74.01
73.02	59.82
66.04	90.74
78.28	63.67
70.92	62.02
56.21	73.09
75.22	64.1
88.63	71.52
77.48	67.72
66.59	75.03
73.66	70.69
102.83	70.51
75.63	85.8
72.14	73.92
80.66	65.21
97.36	67.16
71.13	61.06
52.69	126.2
93.68	68.38
65	67.53
66.11	73.47
334.66	65.7
70.41	64.53
89.07	73.49
72.24	80.83
85.37	87.71
71.72	74.57
65.06	72.56
81.58	65.81
321.23	68.6
56.22	65.75
325.5	70.4
79.61	74.29
75	70.9
88.22	66.1
63.51	75.89
99.3	72.03
57.12	82.8
57.28	77.32
88.57	61.54
60.25	72.34
75	126.54
71.31	83.37
62.6	61.05
63.6	64.53
87.42	70.82
95.24	69.93
75.44	106.72
101.83	65.03
75.03	73.04
60.3	72
93.82	68.06
66.52	67.41
70.15	74.32
67.82	78.1
66.26	69.25
85.76	67.01
86.33	81.41
61.32	68.84
94.45	68.34
60.68	67.87
292.96	63.59
47.81	69.31
54.17	64.91
95.16	65.6
92.1	58.49
65.76	65.64
71.49	145.04
74.91	80.51
94.83	66.48
53.27	74.62
79.64	73.05
77.64	67.05
74.6	75.56
61.81	67.91
49.1	65.96
80.98	68.73
57.15	57.21
58.43	79.99
63.41	70.6
83.57	67.03
299.52	77.13
89.72	70.78
80.54	124.88
60.5	68.77
88.61	68.96
87.68	69.33
76.44	73.62
59.02	65.38
67.31	75.58
65.52	59.77
82.79	71.77
59.92	74.33
96.55	62.53
60.21	66.07
48.97	60.63
73.18	82.2
65.84	72.08
304.53	62.9
64.02	57.73
53.55	65.21
62.04	81.07
49.01	80.72
67.83	71.48
106.3	57.28
66.84	71.85
73.3	66.86
74.05	73.12
63.35	58.53
64.67	65.13
59.79	64.28
70.61	75.04
75.71	76.9
72.85	76.29
65.28	69.47
79.81	70.85
62.66	70.5
57.54	73.58
70.24	94.85
70.2	66.88
86.66	72.48
91.68	63.34
313.78	64.67
59.99	84.89
67.58	67.46
54.83	74.99
54.12	69.82
318.52	73.08
84.35	74.04
76.48	68.38
64.77	68.37
81.82	71.57
64.13	74.17
87.35	75.41
79.92	128.46
82.78	75.05
57.23	71.98
75.77	66.63
70.88	73.17
90.39	67.84
79.2	66.46
85.28	66.75
71.55	55.05
71.31	68.22
49.79	70.62
78.08	69.08
64.57	70.5
80.01	77.93
82.05	71.25
63.66	78.69
72.63	65.71
71.67	76.29
56.21	71.16
79.96	129.15
81.83	76.19
76.55	65.21
60.86	69.77
69.38	76.23
59.93	73.27
55.52	57.17
59.51	72.57
53.5	69.39
63.24	72.54
72.08	75.77
68.96	77.59
68.06	69.76
85.78	71.76
61.02	72.77
62.75	74.79
51.55	66.69
65.1	80.45
86.38	60.42
77.97	69.79
72.49	77.9
60.59	69.11
54.18	74.63
90.37	62.42
81.78	66.51
59.99	71.09
55.25	68.04
78.62	73.38
66.85	71.18
74.56	59.55
78.55	65.94
69.82	57.32
65.24	67.6
55.42	61.42
66.54	70.23
62.18	66.41
83.95	76.22
48.42	71.71
71.91	99.77
59.4	132.38
49.97	129.7
309.26	69.58
57.67	54.29
65.01	68.48
77.84	58.98
85.52	72.16
51.11	78.22
64.46	58.98
69.2	70.23
67.4	143.32
65.71	68.28
77.41	67.23
73.36	71.24
63.92	75.95
86.02	78.26
75.64	69.57
70.34	79.19
287.02	76.4
73.6	75.63
61.98	70.76
89.08	66.22
75.39	67.52
76.3	71.86
69.06	69.45
87.63	66.24
60.14	115.58
74.05	61.77
65.29	76.51
92	76.69
76.07	71.66
80.52	62.05
66.89	72.04
46.49	304.72
55.38	71.42
75.41	71.44
78.49	59.64
62.62	73.62
89.47	69.3
63.51	297.58
76.74	81.25
79.63	70.54
57.67	68.09
301.37	62.23
79.26	118.01
82.06	72.22
76.21	72.6
72.84	74.04
258.12	63.74
71.27	80.12
77.63	84.01
59.33	85.48
61.16	76.52
75.25	71.13
75.95	80
59.51	71.2
69.24	92.18
81.08	67.12
58.83	61.56
55.3	73.14
76.93	133.11
99.66	77.56
68.5	78.96
84.41	50.14
70.87	73.38
72.07	79.06
80.73	60.39
60.56	80.1
69.6	64.84
48.72	74.78
75.57	79.89
283.96	79.65
71.43	73.46
84.73	77.88
96.36	62.81
62.7	69.38
317.51	92.02
86.04	81.38
76.59	59.27
81.69	72.55
71.92	66.94
68.51	74.68
67.91	68.23
70.64	73.03
94.41	77.04
56.09	77.52
81.33	81.34
76.71	61.27
65.91	69.11
90.45	65.46
68.85	53.31
60.59	72.88
99.02	79.29
77.19	63.02
66.66	71.86
61.51	67.92
86.43	71.96
66.27	78.05
58.53	287.54
64.01	69.25
67.56	69.43
65.88	69.1
71.88	55.64
59.35	67.06
348.57	65.77
64	65.34
85.86	66.87
85.86	67.74
76.42	58.7
64.51	66.06
338.02	72.54
79.45	60.55
87.43	69.77
67.67	69.05
57.96	72.94
291.11	82.96
61.92	67.69
88.93	127.31
51.62	55.41
79.26	78.4
86.72	77.1
54.41	66.39
53.36	63.27
96.96	121.76
71.44	77.29
75.6	78.74
67.31	78.81
74.79	79.68
75.97	63.36
79.4	69.42
86.51	71.26
72.23	58.16
77.16	64.07
61.37	107.77
73.51	74.24
84	69.17
84.84	73.25
52.83	54.81
70.04	66.71
93.08	75.94
73.54	69.33
63.61	61.98
51.51	72.38
294.11	77.8
76.24	70.56
82.38	67.71
46.35	67.49
80.67	80.6
72.87	67.46
73.14	69.65
84	66.08
77.53	71.83
80.92	64.95
46.05	71.31
90.48	74.74
87.74	69.32
51.41	71.8
89.34	68.13
81.89	70.76
338.04	77.07
75.72	146.24
72.78	60.57
89.09	64.31
77.37	68.07
54.5	65.6
76	66.65
58.36	73.88
71.51	288.15
91.32	67.99
88.93	57.32
77.65	76.12
102.98	79.05
62.52	78.67
73.39	65.35
293.49	59.23
45.97	80.99
56.37	63.36
86.59	85.78
91.77	71.06
75.77	62.68
77.69	60.19
75.54	295.41
279.67	66
64.82	56.71
355.35	80.15
51.66	69.26
75.68	80.27
62.77	74.74
70.5	61.21
63.63	66.73
64.06	68.54
56.87	135.04
51.86	61.99
59.38	65.95
286.29	75.62
62.51	71.44
62.39	67.89
64.91	64.96
83.28	70.46
46.65	68.19
67.45	65.95
71.6	71.55
79.96	58.43
62.54	77.64
85.33	89.28
292.02	66.34
92.89	75.85
79.56	79.62
87.65	67.95
80.51	71.16
70.55	75.16
73.65	64.23
79.99	68.36
66.97	63.01
65.17	75.09
75.21	77.83
60.46	59.73
69.66	74.04
56.11	65.91
82.04	76.52
74.56	78.15
54.09	66.21
75.86	67.35
90.39	70.73
77.73	67.98
98.53	67.13
77.52	64.37
52.98	68.16
61.29	77.7
53.38	303.34
70.72	67.03
75.23	72.62
60.29	75.97
62.1	72.31
52.52	66.35
59.75	66.07
52.55	134.43
57.08	77.53
84.9	64.74
91.82	69.98
64.84	59.52
82.79	76.08
67.61	66.78
71.76	72.43
59.05	77.79
50.98	65.57
66.94	71.13
80.17	68.88
288.61	72.2
91.08	81.98
55.69	309.77
77.74	65.88
278.37	66.36
58.71	68.63
90.1	70.2
69.18	86.8
48.3	61.41
64.72	77.32
70.42	70.35
61.67	68.25
88.21	70.13
72.23	77.71
77.15	74.47
92.02	72.88
76.79	65.18
91.89	66.7
65.82	73.94
76.06	75.47
55.53	68.68
76.56	79.22
64.6	70.54
76.15	77.4
85.86	69.92
66.96	74.56
50.98	77.37
81.51	67.44
73.23	105.93
84.79	136.21
62.84	65.86
78.45	74.71
83.58	68.43
71.76	67.29
75.71	64.01
297.76	65.25
97.98	73.67
76.11	74.72
73.4	72.8
81.29	56.75
86.21	66.18
68.06	66.09
71.42	65.73
90.35	74.96
311.8	63.03
46.67	69.21
77.13	301.96
58.14	70.2
75.03	136.44
70.15	75.76
55.16	68.56
55.15	73.36
45.41	77.51
76.54	71.21
62.23	68.86
83.57	77.09
78.86	71.6
72.4	69.04
69.05	117.42
66.35	73.81
59.52	67.47
67.26	74.98
53.83	71.47
63.7	136.18
62.72	66.44
73.2	68.9
96.3	71.12
71.24	82.33
92.64	74.39
67.6	66.39
74.3	69.29
88.58	65.49
67.79	68.26
83.27	64.64
66.31	71.35
58.26	84.11
61.88	69.62
92.62	70.79
71.32	70.13
58.65	113.83
52.83	70.2
54.28	119.19
61.05	69.24
52.46	60.28
74.59	64.89
82.42	78.79
66.3	63.15
71.56	80.91
77.12	79.37
87.23	62.92
61.07	66.85
95.46	66.72
80.58	72.09
69.48	119.5
60.82	78.87
51.28	134.21
72.75	73.12
92.86	67.31
68.87	71.45
70.26	119.76
64.12	68.73
77.78	118.46
69.72	71.13
72.11	72.18
70.41	71.27
71.26	74.21
88.89	66.85
61.89	73.05
84.64	57.75
65.82	72.22
49.84	76.86
55.65	71.44
57.31	71.42
63.6	61.72
49.03	61.53
58.11	72.34
76.46	66.28
90.4	82.59
93.05	57.31
92.62	69.62
76.73	71.04
87.48	62.34
74.58	68.56
77.58	65.32
64.5	65.36
85.31	77
72.89	71.09
59.51	72.84
56.29	66.98
60.44	79.97
66.09	77.64
81.83	59.42
72.98	123.82
63.36	71.16
82.28	62.34
80.5	73.44
54.61	70.82
79.03	100.1
79.79	73.52
53.19	63
93.53	62.52
68.12	65.73
79.98	57.59
53.3	70.66
68.94	61.49
67.97	65.57
76.31	93.43
76.16	72.14
77.8	135.68
61.45	67.03
72.79	66.51
53.79	63.3
66.48	70.79
77.77	58.19
71.53	75.53
80.03	69.4
72.71	61.75
89.19	60.02
70.34	80.45
317.43	69.12
61.52	63.91
55.08	70.28
81.76	61.58
57.93	77.74
91.44	64.13
68.23	72.32
56.76	62.95
56.5	62.1
50.51	66.47
72.77	63.42
56.64	80.04
55.94	78.98
70.47	54.05
86.89	67.46
324.13	63.73
76.8	68.21
49.44	68.58
65.98	307.59
64.03	65.89
98.8	73.38
63.24	72.74
81.05	67.31
78.8	69.63
86.03	66.48
51.95	74.55
75.5	64.98
70.37	72.25
46.69	66.93
77.43	76.44
86.59	74.22
68.98	72.87
67.37	69.83
46.98	68.37
62.33	122.39
77.27	75.32
69.92	67.1
72.46	75.7
63.3	70.27
59.22	73.05
66.89	70.17
313.71	62.28
68.43	75.83
74.67	75.42
87.36	65.65
68.89	70.13
60.77	75.56
53.6	71.99
60.1	64.48
60.29	73
69.16	67.63
61.09	68.66
50.48	66.47
68.23	76.55
75.32	67.02
98.32	52.5
67.08	61.34
333.79	80.73
93.7	76.84
84.36	70.29
61.85	71.42
70.79	65.17
87.94	71.91
78.6	72.69
71.35	81.19
67.17	66.35
80.64	130.2
96.06	75.92
269.05	69.19
62.26	64.99
86.22	75.76
73.55	59.81
84.45	58.84
80.29	66.48
85.49	70.33
65.77	74.45
94.68	121.66
75.55	66.73
65.48	72.86
88.34	73.16
71.45	68.36
67.62	64.22
66.23	61.98
64.44	109.62
82.73	70.26
64.1	67.94
65.04	126.89
79.01	72.58
80.63	70.11
77.58	69.33
80.43	57.2
327.38	72.81
75.15	67.52
85.94	79.4
75.19	57.7
362.23	73.37
71.5	71.8
84.94	77.51
80.39	135.31
49.55	72.16
68.6	67.16
79.24	67.22
90.63	69
59.55	69.99
66.86	61.57
80.59	75.75
58.32	78.07
73.96	71.56
58.4	75.92
318.05	68.14
71.96	68.64
71.25	78.92
90.62	72.82
77.08	68.8
66.12	63.35
68.02	62.81
55.4	64.67
78	73.48
69.55	77.23
77.65	68.34
60.65	81.78
66.05	69.18
64.51	75.52
77.66	66.89
75.78	73.91
61.08	61.92
59.82	65.43
48.51	70.38
74.21	82.95
67.74	75.1
63.97	63.38
64.63	140.26
67.92	75.33
73.9	61.93
46.88	80.27
89.75	65.26
74.1	74.85
59.38	64.44
64.25	70
92.43	56.46
58.11	299.27
78.44	72.09
54.98	77.5
52.02	69.49
51.37	66.65
52.13	61.87
60.63	75.68
74.75	62.13
78.84	61.17
79.73	73.87
73.82	79.89
66.07	65.14
50.29	74.91
72.23	73.55
70.66	66.89
57.16	72.63
294.48	78.19
87.33	63.82
78.06	70.53
66.16	68.64
71.69	71.25
81.65	66.76
66.02	63.71
89.44	70.17
72.39	68.12
78.36	63.38
69.61	71.76
77.72	74.13
66.13	71.28
81.06	63.5
80.46	78.23
96.21	72.71
73.51	76.14
75.38	287.77
55.33	68.45
73.71	73.34
73.53	72.97
108.82	61.01
50.07	70.98
75.93	77.67
61.07	78.62
85.48	66.52
60.06	74.72
72.3	64.98
66.52	69.44
50.32	72.68
110.66	75.1
68.99	60.85
63.58	68.74
60.66	84.26
87.8	63.35
86.11	60.27
88.03	69.09
79.54	65.73
269.44	80.66
60.4	77.15
67.63	67.55
59.75	70.49
59.33	62.97
56.19	80.22
77.49	301.8
65.38	98.15
74.48	74.19
66.51	62.15
74.17	68.71
98.16	69.98
78.05	78.65
59.37	76.11
69.05	69.14
62.35	108.04
87.82	79.23
58.23	55.96
68.4	82.24
67.6	78.64
97	64.47
67.51	67.78
55.95	79.43
74.4	73.16
65.62	66.19
58.02	73.34
54.56	67.35
74.22	66.21
77.75	76.96
94.93	299.02
77.74	69.01
78.71	74.71
74.03	86.82
69.74	55.93
66.46	69.12
67.36	68.29
85.1	64.36
283.6	139.16
77.2	60.48
76.51	65.79
51.32	75.4
65.88	71.72
89.39	83.33
70.07	72.18
75.89	77.94
56.01	74.27
72.03	70.43
61.03	67.77
90.85	69.7
298.61	74.03
86.56	65.39
54.22	75.79
76.25	58.96
83.28	65.8
71.26	63.54
61.83	81.07
68.08	70.77
80.57	72.66
78.76	69.61
51.46	72.99
76.8	58.93
50.07	74.05
70.89	73.89
81.1	71.72
80.09	73.58
64.15	58.52
62.4	63.48
92.99	51.35
87.85	69.74
79.2	76.67
70.31	77.21
80.94	76.06
73.73	64.37
69.44	75.03
83.84	61.7
294.86	73.48
67.75	76.88
72.76	71.05
76.43	67.91
60.21	70.65
60.17	82.95
124.15	56.8
73.09	101.36
72.57	69.08
93.09	72.87
85.67	66.21
52.94	60.56
85.27	69.56
56.09	66.32
57.6	65.13
54.77	61.65
84.55	76.16
65.54	67.79
64.36	63.81
55.48	71.54
77.51	73.82
320.59	82.63
74.23	65.21
312.72	104.91
101.54	60.86
46.42	61.37
84.14	65.48
62.85	77.53
105.47	71.98
74.8	75.39
59.8	74.26
56.45	77.39
59.67	62.91
76.78	80.21
286.89	72.77
99.88	63.08
349.47	73.3
78.38	99.64
87.38	70.29
63.73	63.78
88	77.82
68.12	76.13
80.21	64.77
66.52	68.37
68.17	72.37
328.14	67.22
73.46	72.35
72.8	77.75
56.88	69.76
55.08	137.84
55.18	68.64
66.15	73.86
333.31	139.75
52.74	121.25
56.74	106.47
102.21	66.02
92.56	71.38
78.63	61.07
70.13	76.98
347.42	72.26
80.49	75.19
50.06	76.9
77.41	62.47
60.82	57.73
80.6	59.7
79.71	145.51
71.67	74.13
71.6	72.71
69.03	68.93
98.43	68.15
87.59	138.79
60.36	72.7
58.8	71.7
63.38	70.78
96.28	79.1
79.58	129.58
293.03	74.72
80.18	70.43
53.86	76.47
75.03	78.63
61.52	76.8
63.33	294.24
74.96	71.3
337.7	120.23
68.92	72.34
65.59	78.75
72.84	64.35
81.51	81.23
73.66	71.91
77.67	78.12
79.65	73.85
58.54	73.5
77.55	74.01
79.73	78.17
69.47	64.58
68.6	63.1
66.49	295.84
60.83	62.1
351.32	96.32
75.26	71.15
86.93	68.15
83.69	59.29
69.14	73.55
49.14	74.96
67.34	75.97
64.91	67.06
94.07	75.93
71.89	75.45
50.63	66.46
61.11	59.44
76.33	60.08
86.62	65.25
69.56	77.7
71.7	62.09
79.79	66.7
67.79	68.01
93.38	82.74
46.95	72.74
59.69	76.44
76.5	78.54
65.31	60.44
82.36	138.38
56.88	135.58
80.17	66.94
79.45	74.29
337.39	68.32
286.98	70.7
74.31	63.89
46.65	78.2
51.51	69.36
63.43	74.72
66.74	62.13
332.97	63.33
65.09	74.1
97.6	74.04
52.37	71.35
65.48	73.82
89.24	75.19
67.58	76.36
58.74	69.87
71.35	141.25
89.75	77.67
69.99	105.34
61.87	76.91
85.57	77.35
60.6	60.77
67.06	80.27
72.1	63.67
70.7	71.26
55.28	72.65
66.91	75.66
62.03	79.03
79.79	75.82
74.32	69.2
60.81	68.12
64.07	76.9
67.64	73.37
57.86	60.94
115.01	77.06
68.9	54.19
66.99	76.32
60.47	73.64
66	76.52
82.39	75.43
81.75	71.44
48.91	67.69
99.92	72.55
74.25	77.16
87.09	76.08
69.44	85.21
71.32	69.81
79.09	58.9
66.77	60.63
77.86	71.5
78.5	56.42
69.18	82.76
58.48	63.8
102.11	61.06
57.51	93.8
76.54	64.62
59.54	73.33
54.23	75.51
61.14	304.29
70.64	62.63
68.32	66.12
61	76.21
56.54	62.91
60.91	70.98
59.12	69.15
101.35	72.69
69.73	77.97
120.93	71.27
89.23	66.1
[truncated: 3,188 more rows]

## Sheet: Fig_4
4C					4D				4e			4g			4h			4i						4I
Exp Ctrl	Exp TSA	Sim Ctrl	Sim TSA		X	Yaxis(Mean of bins showing switch)	Error (std)		Start point of bin	Frequency of regions		X-axis(Ctrl EV)	Y-axis(Trt EV)		Start point of bin	Number of regions		Position on the chromosome(*40kb)	1 simulation	5 simulation	15 simulation	60 simulation		Position on the chromosome(*40kb)	Value of eigenvector	Position of blue lines	Position of red lines
105.894	63.8395	68.93	73.69		1	145.533	10.7168		0	0.7125		1.17976	1.05964		0	2984		1	nan	nan	nan	nan		1	nan	296	127
58.9167	98.7594	92.05	70.68		2	91.9	7.59539		0.8	0.28125		1.66117	1.27101		1.54	591		2	nan	nan	nan	nan		2	nan	297	367
89.9331	93.2371	71.92	116.94		3	74.05	7.51981		1.6	0.13125		1.32765	1.21253		3.08	139		3	nan	nan	nan	nan		3	nan	298	369
140.951	102.275	80.42	67.71		4	62.7667	5.34592		2.4	0.08125		1.20417	1.10337		4.62	154		4	nan	nan	nan	nan		4	nan	316	391
81.0961	76.1234	77.09	68.29		5	57.45	5.85783		3.2	0.025		1.23253	1.32204		6.16	56		5	nan	nan	nan	nan		5	nan	389	406
114.239	88.4323	64.23	60.93		6	54.4167	5.0606		4	0.00625		1.49453	1.25611		7.7	85		6	nan	nan	nan	nan		6	nan	758	837
68.912	95.9423	83.26	74.5		7	50.7667	5.11327		4.8	0.0125		1.33201	1.07882		9.24	33		7	-0.633333	-0.463333	-0.493889	-0.537571		7	0.601531	838	840
47.4431	136.312	75.28	75.58		8	48.8833	4.19163					1.36855	1.27805		10.78	43		8	-1.15	-0.566667	-0.495556	-0.528814		8	0.649462	843	1033
163.076	78.6638	85.31	74.25		9	48.2	4.76025					1.66165	1.4388		12.32	14		9	-0.816667	-0.616667	-0.492778	-0.522599		9	0.628441	844	1048
49.4758	73.407	81.81	66.61		10	46.8167	3.36398					1.32975	1.37979		13.86	42		10	-1.01667	-0.693333	-0.533333	-0.539266		10	0.484115	866	1058
81.8401	86.9177	89.23	62.39		11	45.7167	4.65149					1.5112	1.26272		15.4	16		11	-1.13333	-0.81	-0.535556	-0.511864		11	0.473162	917
256.079	85.1381	67.4	136.53		12	45.0833	4.23986					1.86678	1.20505		16.94	27		12	-1.38333	-0.706667	-0.541667	-0.509887		12	0.473227	1076
59.4704	66.313	59.7	121.35		13	43.7	4.05915					1.49344	1.44048		18.48	29		13	-1.35	-0.716667	-0.526667	-0.528249		13	0.561303	1092
62.6126	66.219	108.43	74.43		14	44.1667	3.55043					1.65454	1.69127		20.02	12		14	-0.6	-0.713333	-0.562778	-0.541243		14	0.669713	1096
86.685	73.944	296.98	54.45		15	43.1333	3.38854					1.65701	1.46889		21.56	34		15	-0.366667	-0.653333	-0.565	-0.572316		15	0.933232	1108
165.209	82.3294	80.1	72.59		16	42.3833	2.9838					1.5779	1.24003		23.1	12		16	-0.516667	-0.586667	-0.534444	-0.559605		16	0.96093	1110
102.706	89.2677	65.53	71.72		17	42.6833	4.00205					1.42163	1.34271		24.64	17		17	-0.616667	-0.466667	-0.576667	-0.595763		17	0.989383	1113
78.1233	85.352	67.65	74.68		18	42.3167	3.68099					1.18365	1.23873		26.18	8		18	-0.9	-0.79	-0.626111	-0.609605		18	0.806994	1126
66.1363	191.881	79.75	57.86		19	41.8167	3.05773					1.2577	1.34373		27.72	13		19	-0.7	-0.706667	-0.721667	-0.653672		19	0.425838	1284
74.5853	71.9729	52.33	68.21		20	42.3667	3.74596					1.06355	1.11566		29.26	4		20	-0.316667	-0.61	-0.677222	-0.60565		20	0.907028	1285
55.073	64.3978	74.5	64.19		21	41.1167	3.60135					1.20268	1.06938		30.8	5		21	-0.366667	-0.656667	-0.695556	-0.692938		21	0.757599	1286
85.7742	83.9537	75.48	57.25		22	41.5333	3.21697					1.23234	1.07277		32.34	2		22	-0.766667	-0.706667	-0.584444	-0.615819		22	0.884964	1287
119.157	79.8378	68.35	63.21		23	41.45	2.88343					1.04253	1.00591		33.88	4		23	-0.95	-0.776667	-0.606111	-0.638418		23	0.789356	1290
67.7594	93.2251	88.45	55.05		24	41.0333	3.19878					0.947242	0.646122		35.42	3		24	-0.883333	-0.786667	-0.567778	-0.634181		24	0.783071	1295
120.037	95.4528	75.99	111.32		25	41.4333	3.47067					1.11697	1.01647		36.96	8		25	nan	nan	nan	nan		25	0.444057	1297
334.331	64.0542	87.24	97.84		26	41.6333	2.44926					0.778333	0.693839		38.5	10		26	nan	nan	nan	nan		26	0.858223	1357
105.168	56.1035	69.62	74.12		27	41.05	2.38345					0.303431	0.453704		40.04	5		27	nan	nan	nan	nan		27	0.68575	1370
89.8606	74.2096	62.91	116.62		28	40.95	2.78343					0.358997	0.413171		41.58	7		28	nan	nan	nan	nan		28	0.803619	1371
85.1729	76.7674	81.51	68.06		29	40.6167	2.57612					0.392249	0.548636		43.12	2		29	nan	nan	nan	nan		29	nan	1372
98.3835	71.8258	69.62	67.23		30	41.0833	2.38252					0.44334	0.593963		44.66	3		30	-0.35	-0.3	-0.487778	-0.462429		30	0.67752	1374
90.9406	84.8973	70.94	72.64		31	40.6833	2.69253					0.354425	0.261251		46.2	0		31	nan	nan	nan	nan		31	nan	1387
112.187	87.1933	56.47	71.81		32	40.55	2.35531					-0.00099604	0.139855		47.74	4		32	-0.516667	-0.413333	-0.498333	-0.504237		32	0.759829	1388
61.4136	55.3252	85.39	69.58		33	40.7667	2.60363					-0.261545	-0.148149		49.28	3		33	nan	nan	nan	nan		33	0.786681	1389
43.3178	84.0052	64.67	74.38		34	40.7333	2.65748					-0.34299	-0.0917348		50.82	4		34	-1.05	-0.713333	-0.553889	-0.529661		34	0.857005	1444
110.384	100.961	73.4	65.49		35	40.15	2.06418					-0.136461	0.0594213		52.36	1		35	nan	nan	nan	nan		35	0.845749	1446
71.6105	125.545	64.4	62.11		36	40.5833	2.084					-0.358645	-0.131285		53.9	2		36	nan	nan	nan	nan		36	0.937579	1447
57.8659	82.4016	48.83	58.91		37	39.85	2.35814					-0.22278	-0.0272436		55.44	1		37	nan	nan	nan	nan		37	0.930071	1457
93.887	80.9474	77.97	70.43		38	40.1833	2.0856					-0.096651	-0.0727141		56.98	3		38	-0.216667	-0.48	-0.546111	-0.518362		38	0.906667
83.8982	159.021	71.79	70.56		39	40.55	2.2243					-0.221047	-0.198678		58.52	1		39	-0.05	-0.523333	-0.553889	-0.527401		39	0.796594
63.9621	70.0355	63.55	76.73		40	40.7167	2.14547					0.0382586	0.0894012		60.06	0		40	-0.316667	-0.506667	-0.542222	-0.561017		40	0.645357
101.754	77.074	56.86	59.66		41	40.0167	2.03709					0.0244284	0.122333		61.6	0		41	nan	nan	nan	nan		41	0.748765
63.346	72.3595	74.86	73.09		42	40.6667	2.0629					0.0325795	0.215106		63.14	0		42	-0.183333	-0.46	-0.456111	-0.475424		42	0.83841
101.38	52.6571	70.53	68.7		43	40.4	2.00998					0.0476069	0.168384		64.68	2		43	-0.05	-0.516667	-0.463889	-0.501977		43	0.428249
59.2833	58.8867	65.89	71.24		44	40.4667	1.55421					0.132165	0.124735		66.22	2		44	-0.483333	-0.69	-0.617778	-0.59096		44	0.487529
136.844	76.5634	66.17	69.61		45	40.0167	1.84835					0.0654817	0.206735		67.76	0		45	-0.516667	-0.67	-0.663889	-0.601695		45	0.53848
67.2511	72.1122	75.32	73.4		46	40	2.11345					-0.0821225	0.0390954		69.3	0		46	nan	nan	nan	nan		46	0.629788
97.3928	73.7257	56.33	72.07		47	40.3667	1.75087					0.0549513	0.193854		70.84	1		47	-0.3	-0.526667	-0.498889	-0.557062		47	0.852643
126.877	54.4622	89.18	71.21		48	40.25	1.91159					0.0100039	0.0574764		72.38	0		48	-0.216667	-0.58	-0.591667	-0.607345		48	0.843424
254.939	76.2192	73	70.68		49	39.8667	1.7075					0.300616	0.424336		73.92	2		49	-0.0333333	-0.366667	-0.616667	-0.609887		49	0.634848
85.862	162.661	96.21	85.68		50	40	1.91485					0.174218	0.507823		75.46	0		50	nan	nan	nan	nan		50	nan
74.1456	60.6233	70.12	78		51	40.0833	1.80085					0.181824	0.647272		77	1		51	-0.1	-0.44	-0.512778	-0.541808		51	0.730903
78.9326	78.3524	67.7	81.52		52	40.05	1.88348					0.501636	0.59693		78.54	0		52	-0.25	-0.553333	-0.639444	-0.623164		52	0.824112
61.8879	65.7676	52.86	74.33		53	40.1	1.83212					0.610404	0.720749		80.08	1		53	-0.2	-0.61	-0.623889	-0.609605		53	0.715843
59.2907	67.7472	64.34	65.53		54	39.9	1.45717					0.417669	0.668593		81.62	0		54	-0.0166667	-0.243333	-0.645	-0.588983		54	0.516778
128.642	88.7754	75.29	73.06		55	40	1.35401					0.427717	0.663394		83.16	0		55	-0.316667	-0.53	-0.615556	-0.583616		55	0.725452
134.426	99.3008	55.35	76.94		56	40.1	1.37477					0.43258	0.572891		84.7	0		56	nan	nan	nan	nan		56	nan
56.4823	75.1145	52.18	70.17		57	40.1667	1.18556					0.374459	0.640882		86.24	1		57	-0.733333	-0.56	-0.571111	-0.54887		57	0.466662
112.401	87.7711	67.5	64.36		58	39.8	0.996661					0.237495	0.328503		87.78	1		58	-0.283333	-0.463333	-0.477778	-0.516102		58	0.44049
172.259	78.2828	70.43	72.88		59	41	0					-0.140281	-0.181659		89.32	0		59	nan	nan	nan	nan		59	nan
64.0106	57.0148	75.54	66.09									-0.368769	-0.193394		90.86	1		60	-0.283333	-0.586667	-0.526667	-0.514972		60	0.4684
108.838	100.345	84.53	68									-0.380712	-0.151625		92.4	1		61	-0.183333	-0.44	-0.527222	-0.536158		61	0.607368
67.1417	62.5296	76.3	74.53									-0.448172	-0.156391		93.94	0		62	-0.466667	-0.413333	-0.499444	-0.525424		62	0.534885
86.7194	79.0238	59.81	74.66									-0.343379	0.00433004		95.48	0		63	-0.6	-0.403333	-0.526111	-0.552825		63	0.569419
90.0948	75.2849	82.41	71.61									-0.318085	-0.142425		97.02	1		64	-0.333333	-0.423333	-0.488889	-0.516667		64	0.678069
72.1946	96.5452	71.28	58.66									-0.458706	-0.205264		98.56	1		65	-0.683333	-0.666667	-0.481667	-0.537006		65	0.487768
117.749	106.782	58.97	58.95									-0.325118	-0.195984		100.1	1		66	-0.1	-0.0866667	-0.0627778	-0.120904		66	0.327928
213.412	76.5392	63.03	67.45									-0.469658	-0.407883		101.64	0		67	-0.816667	-0.486667	-0.558333	-0.54548		67	0.403354
68.0607	134.331	75.88	74.97									-0.496158	-0.410089		103.18	0		68	-0.933333	-0.7	-0.548889	-0.54887		68	0.575901
86.9004	52.3655	87.49	66.22									-0.472717	-0.248533		104.72	2		69	-0.316667	-0.676667	-0.602222	-0.601977		69	0.450241
120.306	61.1505	88.89	65.43									-0.417944	-0.152205		106.26	0		70	-0.283333	-0.486667	-0.526667	-0.579944		70	0.598986
123.528	66.3319	67.2	75.62									-0.0678493	-0.0375133		107.8	0		71	nan	nan	nan	nan		71	0.856266
57.9475	54.4587	78.62	64.8									-0.395724	-0.177144		109.34	0		72	-0.55	-0.773333	-0.553333	-0.636441		72	0.593077
69.4354	46.2497	73.74	123.28									-0.36924	-0.154597		110.88	2		73	-1.06667	-0.76	-0.56	-0.612147		73	0.368124
62.6156	62.6446	89.84	68.69									-0.455879	-0.298507		112.42	1		74	-0.933333	-0.81	-0.556111	-0.602825		74	0.109248
141.134	79.2976	80.87	61.24									-0.427645	-0.326488		113.96	0		75	-0.6	-0.71	-0.601111	-0.586441		75	0.577673
74.1456	62.3449	59.55	64.37									-0.438131	-0.191631		115.5	0		76	-0.933333	-0.626667	-0.562778	-0.581356		76	0.652034
78.2095	76.0952	62.75	69.59									-0.280253	-0.22257		117.04	0		77	-0.2	-0.696667	-0.561111	-0.503107		77	0.754818
86.9429	75.3361	63.15	75.31									-0.235754	-0.190837		118.58	0		78	0	-0.616667	-0.6	-0.565254		78	0.84495
74.6393	77.5431	78.27	59.77									-0.417746	-0.301842		120.12	0		79	-0.15	-0.626667	-0.615	-0.567232		79	0.596503
132.123	119.99	67.4	70.28									-0.480841	-0.286745		121.66	0		80	-0.35	-0.55	-0.631667	-0.556215		80	0.748341
66.1211	67.2401	321.42	70.02									-0.619319	-0.704689		123.2	0		81	-0.45	-0.573333	-0.559444	-0.531638		81	0.91849
42.6432	98.8685	75.87	70.76									-0.785162	-0.764755		124.74	1		82	-0.466667	-0.636667	-0.593333	-0.572881		82	0.662047
47.6817	57.7097	70.69	66.65									-0.852471	-0.863274		126.28	0		83	-0.35	-0.606667	-0.559444	-0.54209		83	0.454742
57.2056	58.2242	77.38	66.54									-0.874841	-0.902636		127.82	0		84	-0.466667	-0.58	-0.534444	-0.55791		84	0.460529
89.0883	67.8065	64.4	70.06									-0.964531	-0.872816		129.36	0		85	-0.35	-0.436667	-0.434444	-0.521751		85	0.483051
83.3026	97.162	68.76	64.57									-0.800185	-0.879837		130.9	0		86	-0.05	-0.443333	-0.485	-0.546328		86	0.450127
118.571	58.8747	81.98	70.64									-0.828916	-0.936309		132.44	0		87	-0.233333	-0.53	-0.450556	-0.455367		87	0.429675
92.9039	63.1574	84.56	64.6									-0.818136	-0.821722		133.98	0		88	-0.316667	-0.473333	-0.496667	-0.478531		88	0.551826
332.696	82.7632	74.47	72.47									-0.848583	-0.92194		135.52	0		89	-0.7	-0.59	-0.53	-0.494633		89	0.781883
64.2882	112.15	64.64	79.35									-0.781234	-0.756989		137.06	0		90	-0.3	-0.45	-0.594444	-0.536723		90	0.885895
84.863	69.1654	74.36	64.79									-0.856634	-0.894604		138.6	0		91	-0.333333	-0.303333	-0.527222	-0.539831		91	0.520225
77.5549	91.3569	63.19	64.2									-0.933375	-0.804819		140.14	0		92	-0.366667	-0.553333	-0.56	-0.513277		92	0.639318
79.9149	79.9502	64.57	84.64									-0.589546	-0.801309		141.68	0		93	-0.366667	-0.403333	-0.543333	-0.539548		93	0.550018
64.2297	74.4909	57.69	76.7									-0.813474	-0.704785		143.22	0		94	-0.166667	-0.423333	-0.581667	-0.531073		94	0.530896
125.048	58.4351	63.17	109.15									-0.699368	-0.761726		144.76	0		95	-0.45	-0.453333	-0.498889	-0.537571		95	0.527004
68.2953	49.0908	60.94	66									-0.748528	-0.549274		146.3	0		96	-0.483333	-0.533333	-0.477222	-0.542938		96	0.481445
159.068	70.9302	60.87	73.64									-0.651835	-0.565934		147.84	0		97	-0.433333	-0.523333	-0.518333	-0.495763		97	0.360051
191.718	70.9801	89.24	81.69									-0.645947	-0.600369		149.38	0		98	-0.4	-0.56	-0.522222	-0.526554		98	0.484305
150.257	71.1722	49.02	74.17									-0.72859	-0.637821		150.92	0		99	-0.533333	-0.5	-0.545556	-0.532203		99	0.492394
115.715	68.6763	82.85	74.03									-0.745237	-0.860644		152.46	1		100	-0.85	-0.65	-0.542222	-0.530508		100	0.588034
163.124	72.7306	82.89	71.83									-0.714444	-0.845397					101	nan	nan	nan	nan		101	0.66267
126.817	64.4356	70.15	62.85									-0.646031	-0.636024					102	-0.683333	-0.513333	-0.495556	-0.480226		102	0.771066
73.761	47.6323	74.03	67.68									-0.570553	-0.645718					103	-0.5	-0.54	-0.526111	-0.520339		103	0.659232
110.307	63.8189	64.25	83.04									-0.661147	-0.617403					104	-0.716667	-0.48	-0.546667	-0.487288		104	0.578121
65.8735	65.9897	73.97	68.42									-0.508476	-0.491256					105	-0.866667	-0.526667	-0.459444	-0.468079		105	0.714858
67.3974	48.3194	79.85	64.55									-0.457125	-0.456991					106	-0.75	-0.476667	-0.432778	-0.407345		106	0.445877
83.8551	116.729	76.63	68.94									-0.374547	-0.248328					107	-0.8	-0.386667	-0.404444	-0.413842		107	0.608255
130.738	76.5679	107.53	73.34									-0.274368	-0.0595209					108	-0.3	-0.413333	-0.461111	-0.463277		108	0.66377
69.8403	62.0981	65.53	68.92									-0.00239571	0.161842					109	-0.4	-0.473333	-0.409444	-0.448305		109	0.588191
55.054	80.4325	77.27	70.44									0.0556814	0.149031					110	-0.483333	-0.43	-0.453889	-0.524294		110	0.658838
139.543	45.6158	365.66	67.24									0.462356	0.422108					111	-0.816667	-0.64	-0.520556	-0.528249		111	0.768714
65.8121	72.1921	81.56	65.11									0.332189	0.57933					112	-0.85	-0.473333	-0.531667	-0.560734		112	0.888182
254.642	134.223	76.39	58.4									0.418612	0.650428					113	-0.683333	-0.556667	-0.483333	-0.503672		113	0.547337
112.187	66.5733	80.44	64.51									0.544864	0.676039					114	-0.316667	-0.59	-0.546667	-0.521186		114	0.608595
63.5513	92.5125	59.95	78.54									0.683977	0.793734					115	-0.433333	-0.47	-0.607778	-0.593785		115	0.690989
137.083	49.4561	69.25	89.83									0.864263	0.934327					116	-0.75	-0.373333	-0.481667	-0.491525		116	0.509415
53.2325	65.7841	73.54	57.91									0.618787	0.822649					117	-0.766667	-0.386667	-0.472778	-0.435593		117	0.497983
71.8169	84.1424	79.88	72.49									0.82626	0.791443					118	-0.566667	-0.37	-0.428333	-0.390395		118	0.679034
222.994	102.107	79.5	67.71									0.93959	0.864155					119	-0.483333	-0.283333	-0.493889	-0.44435		119	0.568701
101.745	44.8743	88.69	56.93									0.781598	0.820272					120	0	-0.513333	-0.465556	-0.416949		120	0.522896
70.9974	65.5416	77.9	68.04									0.799721	0.784366					121	-0.0666667	-0.28	-0.51	-0.436158		121	0.319268
132.55	59.1529	85.9	73.31									0.812797	0.902664					122	-0.183333	-0.293333	-0.507222	-0.536723		122	0.362527
73.5938	67.8578	53.59	68.08									0.904474	1.06784					123	-0.316667	-0.433333	-0.517778	-0.593503		123	0.541237
89.5331	79.899	51.63	59.05									1.15179	1.13746					124	-0.683333	-0.83	-0.671111	-0.730508		124	0.363466
77.091	77.1473	57.59	65.41									1.16067	1.12245					125	-0.4	-0.653333	-0.86	-0.859322		125	0.472675
103.893	74.2526	53.4	78.47									1.1618	1.1221					126	-0.383333	-1.13667	-1.17889	-1.16186		126	0.382688
131.036	64.9184	84.44	82.23									1.122	1.04051					127	-0.05	-1.19667	-1.33889	-1.45791		127	0.232458
137.724	64.4388	84.09	62.78									0.97946	0.931657					128	-1.5	-1.9	-1.73222	-1.80282		128	0.292552
55.8579	55.122	78.93	68.1									0.717648	0.715465					129	-1	-1	-0.916667	-0.878531		129	0.100449
97.8209	67.5336	74.65	65.82									0.798043	0.818888					130	-2	-2	-1.79389	-1.7952		130	0.373736
57.9194	89.1571	331.79	71.45									0.613989	0.686987					131	-1.05	-1.28667	-1.39333	-1.47401		131	0.330969
78.0354	90.0469	74.98	76.01									0.957733	0.816187					132	-0.883333	-0.88	-1.02111	-1.13249		132	0.191431
59.6036	55.4772	90.53	66.96									0.764539	0.71384					133	-0.316667	-0.43	-0.600556	-0.734463		133	0.379342
117.494	119.195	67.21	73.92									0.687055	0.732613					134	-0.45	-0.25	-0.527222	-0.520056		134	0.319456
52.1759	78.9673	74.89	73.27									0.73806	0.779347					135	-1.06667	0.0933333	0.156111	0.110734		135	0.210936
128.612	54.2391	65.56	74.29									0.484217	0.771215					136	-0.783333	-0.316667	-0.402222	-0.40565		136	0.309094
90.1002	61.0337	60.25	63.14									0.424762	0.506477					137	-0.183333	-0.263333	-0.389444	-0.383333		137	0.312234
64.3238	67.1692	64.28	66.4									0.475141	0.61064					138	-0.383333	-0.68	-0.401111	-0.417514		138	0.256499
176.426	82.1881	90.98	70.07									0.61168	0.605474					139	-0.216667	-0.636667	-0.373889	-0.40226		139	0.21779
58.5013	73.0335	73.18	62.53									0.454294	0.734886					140	-0.5	-0.496667	-0.354444	-0.379661		140	0.492543
71.3521	100.848	82.31	78.59									0.368171	0.376981					141	-0.45	-0.373333	-0.347778	-0.367514		141	0.551008
78.2679	75.0772	64.55	73.81									0.545817	0.488414					142	-0.933333	-0.47	-0.417778	-0.426836		142	0.760636
129.151	71.0829	66.27	73.94									0.719838	0.736682					143	-0.533333	-0.413333	-0.388333	-0.371186		143	0.690367
97.708	74.8562	67.56	83.45									0.600976	0.725744					144	-0.5	-0.433333	-0.547778	-0.472881		144	0.584679
61.3016	65.298	68.5	75.25									0.654769	0.688758					145	-0.833333	-0.366667	-0.517778	-0.44774		145	0.576462
107.146	71.3608	69.17	58.32									0.687705	0.607113					146	-0.65	-0.453333	-0.461667	-0.407345		146	0.567491
58.2282	95.3661	52.78	70.05									0.673073	0.639521					147	-0.55	-0.596667	-0.457778	-0.432203		147	0.587305
109.241	76.0154	51.9	69.74									0.778702	0.795758					148	-0.633333	-0.66	-0.523333	-0.481921		148	0.565579
116.02	56.7011	67.8	67.95									0.496379	0.842682					149	-0.5	-0.463333	-0.513333	-0.467232		149	0.541581
60.7462	60.1327	66.16	63.26									0.717402	0.637333					150	-0.833333	-0.56	-0.493333	-0.482486		150	0.47953
47.5841	73.5141	65.72	68.38									0.55477	0.440408					151	-0.383333	-0.5	-0.501667	-0.501695		151	0.300248
53.6895	76.6392	62.94	72.37									0.326381	0.407211					152	-0.333333	-0.693333	-0.548333	-0.515254		152	0.345511
84.619	67.475	73.21	60.8									0.464686	0.710937					153	-0.416667	-0.6	-0.598889	-0.521469		153	0.476529
80.6214	92.5364	59.63	64.62									0.784011	0.700243					154	-0.216667	-0.603333	-0.620556	-0.556215		154	0.314674
104.612	79.3261	67.12	72.83									0.6176	0.726601					155	-0.783333	-0.683333	-0.56	-0.594068		155	0.269895
60.8979	60.078	64.39	66.1									0.771072	0.750959					156	-0.45	-0.723333	-0.537778	-0.572599		156	0.353439
88.8959	59.0704	72.44	133.05									1.05583	0.947669					157	-0.566667	-0.73	-0.525	-0.566949		157	0.551596
77.4376	62.4795	59.8	58.84									0.951345	0.865228					158	-0.6	-0.55	-0.587222	-0.612429		158	0.37523
78.0569	75.3842	76.49	73.13									0.665236	0.762128					159	-0.3	-0.666667	-0.610556	-0.601695		159	0.362727
63.3803	70.4497	75.35	62.84									0.596969	0.668929					160	-0.65	-0.746667	-0.557778	-0.557062		160	0.452184
62.4779	94.1558	78.46	77.46									0.692754	0.683903					161	-0.533333	-0.67	-0.548333	-0.553672		161	0.621332
75.4635	52.3818	77.38	67.97									0.820761	0.789959					162	-0.816667	-0.766667	-0.548889	-0.561864		162	0.483288
107.964	87.3648	73.25	77.4									0.867475	1.00711					163	-0.7	-0.863333	-0.6	-0.586158		163	0.259266
59.2246	71.4139	68.68	61.72									0.993488	0.990091					164	-0.4	-0.676667	-0.581667	-0.588701		164	0.335503
91.421	97.6036	48.83	73.18									0.988855	0.853023					165	-0.2	-0.463333	-0.523889	-0.555932		165	0.536148
36.4268	58.1971	74.2	71.39									0.934914	1.01501					166	-0.633333	-0.506667	-0.529444	-0.511017		166	0.261585
75.0713	55.2474	50.68	72.44									0.937633	0.765825					167	-0.716667	-0.826667	-0.671111	-0.589548		167	0.276936
51.0452	75.6561	82.34	73.28									0.827317	0.984272					168	-0.183333	-0.24	-0.213889	-0.104237		168	0.290062
108.439	58.7369	71.96	62.25									0.408052	0.600031					169	-0.733333	-0.606667	-0.580556	-0.525424		169	0.531675
173.726	59.1665	65.57	77.55									0.680396	0.751919					170	0.0666667	-0.0266667	-0.0616667	-0.0364407		170	0.154605
89.2137	63.1496	67.9	78.91									0.882366	0.740619					171	-0.366667	-0.656667	-0.552222	-0.541808		171	0.157735
80.9006	57.4261	62.72	72.41									0.984951	0.785782					172	-0.566667	-0.72	-0.676667	-0.655367		172	0.106592
99.1295	87.6138	91.1	61.04									0.815833	0.683397					173	-0.783333	-0.76	-0.599444	-0.579379		173	0.204568
49.0109	56.5887	59.78	65.66									0.977285	0.739579					174	-0.7	-0.706667	-0.6	-0.59548		174	0.268294
99.3984	56.7718	90.03	82.41									0.562935	0.585985					175	0.55	0.25	0.37	0.371469		175	0.163225
61.7587	55.9056	84.52	66.53									0.969668	0.754072					176	-0.383333	-0.736667	-0.668333	-0.643785		176	0.126877
71.9158	45.7953	82.25	125.51									1.02093	0.682237					177	-0.0166667	-0.19	-0.217778	-0.167232		177	0.0892689
113.198	94.7171	68.49	57.19									0.904027	0.79741					178	-0.466667	-0.766667	-0.722778	-0.716667		178	0.0604525
79.1549	77.075	57.18	67.04									0.703784	0.616959					179	0.433333	-0.0233333	0.243333	0.30113		179	0.00153738
105.466	56.6631	82.65	70.46									1.10722	0.946451					180	-0.05	-0.14	-0.221667	-0.181638		180	0.282133
92.6705	102.591	48.31	81.14									0.818839	0.791352					181	-0.0333333	-0.126667	-0.170556	-0.10904		181	0.167024
61.0765	47.9135	54.84	70.63									0.850789	0.825046					182	0.266667	-0.03	-0.177222	-0.113277		182	0.188364
82.2979	77.969	67.86	62.9									1.18993	0.975398					183	-0.5	-0.563333	-0.627222	-0.590113		183	0.160009
129.076	58.1493	68.71	68.53									0.72304	0.78202					184	nan	nan	nan	nan		184	nan
74.0741	77.6046	66.44	78.99									0.949227	1.00364					185	nan	nan	nan	nan		185	nan
48.0539	69.7066	50.71	69.53									0.627556	0.813361					186	0.0833333	-0.393333	-0.171111	-0.182768		186	0.152223
232.96	71.6051	89.34	71.97									1.03263	0.998008					187	0.416667	-0.133333	-0.0727778	-0.107062		187	0.283829
107.962	56.6659	87.59	71.75									0.868488	1.02366					188	0.316667	-0.106667	-0.117222	-0.152542		188	0.169274
35.2559	89.8315	92.1	70.42									0.702257	0.910908					189	-0.5	-0.69	-0.642222	-0.619209		189	0.364537
171.835	58.1366	86.72	63.79									1.05121	1.01621					190	-0.35	-0.486667	-0.664444	-0.633898		190	0.557568
55.6803	62.3221	79.82	75.43									0.780175	0.846245					191	-1.08333	-0.636667	-0.645556	-0.589548		191	0.404815
61.3817	58.5567	88.38	71.24									0.907329	0.945714					192	-0.633333	-0.73	-0.618333	-0.594633		192	0.49265
200.342	62.3068	67.2	78									0.684061	0.654058					193	-0.25	-0.583333	-0.63	-0.606215		193	0.454874
88.652	57.0031	91.81	56.89									1.01502	1.01239					194	-0.5	-0.673333	-0.64	-0.624576		194	0.342514
63.9651	100.507	74.95	81.27									1.27168	0.93836					195	-0.466667	-0.62	-0.745	-0.715254		195	0.227819
61.0893	59.2668	77.59	70.15									1.33599	1.17899					196	-0.5	-0.533333	-0.717778	-0.735876		196	0.186108
82.5701	61.4419	60.97	66.87									1.06139	1.06181					197	-0.433333	-0.476667	-0.557778	-0.665254		197	0.278657
76.6029	40.6607	300.22	83.01									0.596652	0.821015					198	-0.95	-0.71	-0.527778	-0.603672		198	0.40178
74.5681	84.9741	71.54	71.63									0.822582	0.787489					199	-1.18333	-0.536667	-0.517778	-0.585028		199	0.506035
114.352	39.011	77.89	71.66									0.815411	0.870493					200	-1.03333	-0.73	-0.552222	-0.586723		200	0.721584
61.6701	84.9867	59.25	72.35									0.82767	0.858033					201	-0.316667	-0.18	-0.111667	-0.0966102		201	0.341388
90.9626	144.879	77.15	73.68									0.842513	1.05483					202	-0.966667	-0.626667	-0.691111	-0.628531		202	0.335774
67.0794	47.4947	65.19	74.26									0.930811	1.05446					203	-0.383333	-0.326667	-0.594444	-0.553107		203	0.41011
96.6238	89.8519	78.28	68.04									0.814091	0.970498					204	-0.0833333	-0.0433333	-0.132778	-0.10678		204	0.104628
94.5923	66.5379	76.27	66.72									0.993757	0.969702					205	0.0333333	0.256667	0.0116667	-0.0129944		205	0.231832
55.2383	89.7268	67.8	69.34									1.09509	1.11078					206	-0.833333	-0.463333	-0.502778	-0.550565		206	0.216621
91.6111	228.61	65.82	59.55									1.12694	0.97248					207	-0.933333	-0.51	-0.554444	-0.537853		207	0.353877
156.712	66.0398	62.75	67.14									0.787338	0.780918					208	0.05	-0.00333333	-0.00333333	0.00988701		208	0.113255
67.8033	58.5028	92.87	81.46									1.02681	1.13568					209	-1.2	-0.766667	-0.535	-0.577401		209	0.244762
105.666	87.7743	66.82	78.37									0.890567	0.881521					210	-0.483333	-0.56	-0.505556	-0.509322		210	0.188528
62.1814	97.5195	63.25	66.72									1.04489	0.868351					211	-0.0833333	-0.306667	-0.568333	-0.522599		211	0.168336
105.68	71.6093	52.53	77.14									1.00962	1.11106					212	-0.0333333	0.233333	-0.0172222	-0.029096		212	0.144813
43.98	81.5297	80.85	65.11									0.912117	1.2044					213	-0.266667	0.09	-0.0788889	-0.129379		213	0.331194
73.5013	56.4338	46.55	74.5									0.920005	0.974394					214	-0.366667	-0.683333	-0.725556	-0.754237		214	0.213751
74.827	74.8854	69.92	79.85									0.879105	0.94914					215	-0.416667	-0.953333	-1.02778	-1.04944		215	0.328626
93.532	77.1428	63.77	63.68									0.77543	0.946087					216	-0.45	-0.96	-0.681111	-0.85113		216	0.0193964
91.7373	55.4562	75.09	70.15									1.08969	1.13982					217	0.0833333	0.126667	0.402222	0.349153		217	-0.170101
144.17	94.6324	73.34	66.36									1.42665	1.27945					218	nan	nan	nan	nan		218	nan
80.8925	53.7262	70.48	81.7									0.809226	0.98654					219	0	0.0266667	0.237222	0.25791		219	-0.420726
146.066	114.99	84.43	60.67									0.772096	0.866938					220	0	0.443333	0.173889	0.134181		220	-0.416428
106.896	48.9545	58.05	67.45									0.97477	1.03556					221	0	0.0833333	0.0833333	0.122599		221	-0.644325
87.2408	91.458	68.91	74.75									0.925003	0.973773					222	nan	nan	nan	nan		222	nan
100.412	156.05	87.79	83.09									0.952575	1.02167					223	nan	nan	nan	nan		223	nan
63.0004	92.0661	104.3	66.21									0.671124	0.610279					224	0	0.143333	0.0516667	0.0689266		224	-0.883059
85.5076	111.231	68.61	68.08									0.835662	0.999666					225	0	0.0266667	0.0738889	0.069209		225	-0.628606
64.8319	67.6923	60.47	76.75									0.712568	0.758523					226	0	0	0.0788889	0.0889831		226	-0.760554
111.985	55.8123	62.53	297.6									0.7629	0.870403					227	0	0.1	0.15	0.118362		227	-0.771189
111.389	58.2674	83.53	75.6									0.78668	0.726099					228	0	0.04	0.183333	0.165254		228	-0.585843
74.7183	108.875	69.89	59.25									0.896716	1.004					229	0.0833333	0.07	0.231667	0.204802		229	-0.369331
75.5735	96.0595	84.06	73.3									0.673011	0.786351					230	0.783333	0.37	0.367778	0.309887		230	-0.379372
118.141	64.5735	68.77	83.2									0.721498	0.881794					231	1.18333	0.29	0.228333	0.246045		231	-0.498552
87.0133	50.0956	77.98	67									0.666137	0.951583					232	0	0	0.0488889	0.224011		232	-0.579872
63.2899	62.2359	82.55	93.07									0.697181	0.750471					233	0	0	0.0544444	0.183333		233	-0.625356
69.0326	169.676	88.65	71.18									0.758729	0.735066					234	0	0	0.0261111	0.104802		234	-1.18277
82.8861	103.418	56.95	77.46									0.851231	1.02212					235	0	0	0.0583333	0.0553672		235	-0.881115
87.3131	139.1	71.37	104.41									1.01074	1.07173					236	0	0	0.0966667	0.0576271		236	-0.999258
87.2531	87.3485	90.94	72.51									0.724768	0.859481					237	0	0.136667	0.065	0.0378531		237	-1.21714
86.4455	102.942	65.55	62.96									1.06289	1.04793					238	0	0.36	0.167222	0.123729		238	-1.41914
95.6801	75.9423	92.69	73.92									0.905928	1.10102					239	0.0666667	0.203333	0.259444	0.186723		239	-1.08455
62.9606	79.1217	87.98	67.63									0.960956	0.93943					240	0.633333	0.203333	0.260556	0.195763		240	-1.33727
57.8947	115.871	69.58	75.18									0.803264	1.02998					241	0	0	0.275	0.223729		241	-1.26882
93.2182	74.2826	90.41	124.56									0.881164	0.961632					242	0	0.0233333	0.271111	0.235876		242	-0.864167
119.374	70.6697	71.81	66.24									0.737749	0.837602					243	0	0.47	0.372222	0.29887		243	-0.349662
69.8729	56.0661	80.42	67.44									0.494525	0.517369					244	0.366667	0.213333	0.246667	0.244633		244	-0.251134
154.936	70.9619	59.32	57.41									0.495472	0.662004					245	-1	-0.896667	-0.833889	-0.837006		245	-0.202963
63.2077	76.2541	338.58	65.51									0.547811	0.534255					246	-1.5	-1.43333	-1.24556	-1.26893		246	-0.176469
199.47	82.2439	57.16	76.11									0.41211	0.489689					247	0	0.15	0.451111	0.470621		247	-0.491484
59.4247	64.5425	65.73	68.61									0.448619	0.613713					248	-0.1	-0.116667	0.0416667	0.0248588		248	-0.0930005
91.076	57.6101	74.33	71									0.491065	0.49002					249	-1.4	-1.42333	-1.42833	-1.42062		249	0.288164
54.1641	59.9991	70.81	70.2									0.45101	0.60538					250	0.483333	-0.0533333	-0.66	-0.590678		250	0.333435
74.0875	66.8249	70.8	80.64									0.353308	0.528185					251	-0.183333	-0.63	-1.05056	-0.845198		251	0.354509
81.5919	56.744	67.35	71.78									0.254226	0.340165					252	-0.216667	-0.653333	-0.765556	-0.689266		252	0.356511
86.7366	67.8636	70.62	77.32									0.781699	0.957029					253	-0.1	-0.416667	-0.483333	-0.50904		253	0.358255
89.4487	177.833	54.49	75.09									0.71843	0.81916					254	-0.183333	-0.35	-0.427778	-0.456497		254	0.39721
69.8883	74.1284	93.53	71									0.746814	0.807668					255	-0.466667	-0.436667	-0.416667	-0.413559		255	0.454546
70.176	50.9613	85.02	86.09									0.912905	1.11752					256	-0.166667	-0.393333	-0.38	-0.396045		256	0.59783
99.2256	66.9846	84.42	65.07									0.910973	0.982165					257	-0.166667	-0.42	-0.506111	-0.472316		257	0.482761
112.729	101.553	69.82	64.94									0.964125	1.00267					258	-0.1	-0.436667	-0.412778	-0.434181		258	0.596842
123.04	63.2787	99.3	62									1.02709	0.975794					259	-0.383333	-0.48	-0.436111	-0.381921		259	0.625735
59.79	72.0755	71.18	62.87									0.983797	1.03428					260	-0.566667	-0.34	-0.467778	-0.427119		260	0.616281
44.2047	72.1675	62.84	69.89									0.892144	0.972147					261	-0.65	-0.663333	-0.523333	-0.413842		261	0.570214
104.931	61.7529	67.34	66.05									0.88902	1.00611					262	-0.516667	-0.496667	-0.350556	-0.39209		262	0.785127
59.9228	80.4287	60.63	70.59									0.771128	0.898409					263	-0.816667	-0.43	-0.506667	-0.460452		263	0.498621
63.0509	75.3508	64.34	75.49									0.426283	0.545017					264	-0.266667	-0.306667	-0.445556	-0.437006		264	0.799568
80.6749	72.8531	60.24	67.08									0.639951	0.955516					265	-0.583333	-0.4	-0.401667	-0.459887		265	0.647151
60.0949	94.775	80.1	68.71									0.529272	0.552592					266	-0.4	-0.323333	-0.377222	-0.413842		266	0.704583
106.306	181.101	76.1	69.05									0.398426	0.522594					267	-0.25	-0.356667	-0.358889	-0.340113		267	0.842419
66.2651	81.3584	86.32	67.5									0.0344129	0.327669					268	-0.3	-0.68	-0.391111	-0.387571		268	0.710866
97.1435	118.07	74.03	77.82									-0.0326026	0.18152					269	-0.516667	-0.736667	-0.419444	-0.382203		269	0.716327
64.8512	81.9862	72.15	75.91									0.196611	0.204447					270	-0.616667	-0.463333	-0.394444	-0.380791		270	0.761868
183.878	152.915	73.09	117.55									0.229969	0.207098					271	-0.416667	-0.416667	-0.366111	-0.370904		271	0.587307
111.291	88.6139	81.8	76.9									0.295574	0.271723					272	0	-0.333333	-0.387222	-0.375989		272	0.656738
97.7825	63.5038	84.36	65.86									0.319735	0.393719					273	-0.466667	-0.436667	-0.493889	-0.464124		273	0.74605
86.9602	63.1172	68.35	77.38									0.157399	0.262681					274	-0.25	-0.433333	-0.489444	-0.459887		274	0.827718
75.4339	83.5442	55.21	77.02									0.116063	0.349144					275	0	-0.443333	-0.439444	-0.451412		275	0.56997
90.5369	94.7547	283.52	75.37									0.20415	0.330859					276	-0.133333	-0.3	-0.4	-0.39661		276	0.774548
89.1301	57.6016	61.36	63.91									0.0330572	0.0269477					277	-0.45	-0.576667	-0.386111	-0.381073		277	0.598787
45.457	85.2366	75.32	76.77									-0.313921	-0.0882833					278	-0.416667	-0.55	-0.358333	-0.354237		278	0.762715
52.5028	58.9992	67.56	66.88									-0.472587	-0.583863					279	-0.416667	-0.373333	-0.369444	-0.383051		279	0.619174
57.3988	86.9145	83.34	75.42									-0.635287	-0.564812					280	-0.916667	-0.416667	-0.298889	-0.331073		280	0.60405
71.6545	67.9021	63.92	81									-0.646438	-0.881272					281	-0.333333	-0.4	-0.268889	-0.282768		281	0.691437
87.969	75.0813	81.15	108.16									-0.753949	-0.782892					282	-0.433333	-0.356667	-0.336111	-0.325141		282	0.817692
69.8424	102.993	53.99	64									-0.809596	-0.401139					283	-0.316667	-0.413333	-0.34	-0.324859		283	0.671418
258.645	87.5492	64.32	66.69									-0.749897	-0.543727					284	-0.283333	-0.413333	-0.419444	-0.379661		284	0.623348
129.575	119.236	88.46	80.75									-0.680035	-0.45964					285	-0.183333	-0.323333	-0.345	-0.29774		285	0.597603
60.9712	65.1057	77.8	71.73									-0.493326	-0.421696					286	-0.216667	-0.323333	-0.420556	-0.359322		286	0.640353
92.9212	68.6554	76.52	72.39									-0.510954	-0.572829					287	-0.266667	-0.216667	-0.3	-0.298305		287	0.745934
96.8852	87.8883	62.63	80.67									-0.405501	-0.290612					288	-0.233333	-0.34	-0.284444	-0.303107		288	0.723087
81.8918	68.1552	78.7	70.12									-0.323224	-0.290376					289	-0.466667	-0.513333	-0.292778	-0.30339		289	0.621404
160.009	68.9246	54.08	75.07									-0.309651	-0.230219					290	-0.2	-0.58	-0.273333	-0.318927		290	0.513837
89.098	56.2453	66.85	72.5									-0.690447	-0.554511					291	-0.216667	-0.303333	-0.219444	-0.358475		291	0.638423
102.289	84.3565	67.91	67.99									-0.763694	-0.736972					292	-0.183333	-0.296667	-0.293333	-0.477966		292	0.483111
92.0218	64.5847	79.98	65.57									-0.5985	-0.755641					293	-0.2	-0.2	-0.323333	-0.55226		293	0.421529
91.4541	132.55	87.75	70.67									-0.631434	-0.545153					294	-0.7	-0.39	-0.512222	-0.750282		294	0.228037
95.3277	70.5796	67.6	67.03									-0.452044	-0.457506					295	-0.4	0.0633333	-0.300556	-0.438701		295	0.132268
65.7417	82.7569	61.49	100.67									-0.416502	-0.227423					296	-2	-0.853333	-1.08833	-1.17542		296	0.102652
104.46	91.9417	62.78	108.91									-0.458598	-0.24477					297	-2	-1.2	-1.52556	-1.48023		297	-0.0165117
103.049	61.3949	56.22	72.63									-0.248438	-0.192579					298	-1	-0.616667	-0.732222	-0.670056		298	-0.0743872
87.9149	66.3133	67.63	74.23									-0.378028	-0.205438					299	0	0.08	0.297222	0.25113		299	-0.297051
129.499	98.6319	71.84	137.96									-0.279897	-0.225234					300	-0.5	-0.5	-0.349444	-0.367514		300	-0.348853
39.3637	38.0434	97.21	67.13									-0.123895	-0.259266					301	-0.5	-0.4	-0.340556	-0.374011		301	-0.503462
63.2885	74.0798	75.1	295.75									-0.256549	-0.119417					302	-0.6	-0.813333	-0.881111	-0.864689		302	-0.3201
76.8938	59.7676	90.48	73.91									-0.23463	-0.183465					303	0	0.466667	0.178333	0.127684		303	-0.307702
162.249	97.4262	47.41	70.97									-0.138722	-0.0949865					304	0	0	0.225556	0.219209		304	-0.377169
83.102	51.1656	56.82	71.08									-0.0395157	-0.0134853					305	-1	-0.863333	-0.85	-0.822316		305	-0.391384
58.92	149.824	63.62	70.78									-0.0464475	0.0737879					306	-1	-1	-0.903333	-0.835028		306	-0.256175
54.2873	38.421	57.21	60.68									0.123348	0.0909961					307	-0.333333	-0.303333	-0.404444	-0.372034		307	-0.282674
156.434	114.763	56.5	71.5									0.0310747	0.121842					308	0	0.17	0.196111	0.167514		308	-0.619804
56.1454	70.5399	72.91	68.59									-0.129911	-0.0457833					309	0.8	0.206667	0.212778	0.175989		309	-0.63739
149.357	103.069	72.11	70.56									-0.123504	-0.0716825					310	0.383333	0.216667	0.23	0.210452		310	-0.444169
90.717	67.2848	64.88	69.06									-0.0586316	0.0709447					311	-0.333333	-0.05	-0.281111	-0.261017		311	-0.407807
112.766	56.3947	70.23	78.66									-0.0751581	0.051088					312	0	0.16	0.208333	0.189831		312	-0.681187
52.2603	56.6538	76.19	71.55									0.0790391	0.142934					313	0	0.0366667	0.178333	0.206215		313	-0.584991
85.726	120.805	89.51	63.48									0.0114678	0.204154					314	-1	-0.956667	-0.837222	-0.80791		314	-0.221086
135.153	66.411	96.34	60.09									0.11472	0.121829					315	0	0.0566667	0.158889	0.139548		315	-0.604077
109.506	58.3266	66.5	80.95									-0.0378695	0.110108					316	0.05	-0.313333	-0.293333	-0.268079		316	-0.242614
216.664	74.5001	57.04	75.67									0.0532782	0.0649369					317	-0.766667	-1.27	-0.981667	-1.04605		317	-0.0850233
122.33	79.119	81.15	73.22									-0.045403	0.0834587					318	0.15	-1.05667	-0.515556	-0.723446		318	0.150047
111.026	60.857	66.34	64.62									0.0534879	0.130208					319	-0.55	-0.903333	-0.719444	-0.84322		319	0.330461
57.6449	66.6937	75.82	73.54									0.15252	0.115037					320	-0.2	-0.763333	-0.496667	-0.651695		320	0.671775
75.3353	66.9959	61.74	70.2									-0.0934006	0.137332					321	-0.3	-0.56	-0.417778	-0.506215		321	0.872418
78.9711	58.0858	80.15	69.82									-0.065772	0.0442626					322	-0.133333	-0.526667	-0.401111	-0.447458		322	0.992165
63.2722	67.4797	73.56	60.82									0.0280661	0.106535					323	-0.133333	-0.293333	-0.377222	-0.405085		323	1.03073
46.9989	89.0855	66.47	69.42									0.252764	0.342638					324	-0.6	-0.41	-0.358889	-0.340113		324	0.775118
84.2006	65.6157	68.38	76.37									0.453087	0.628011					325	-0.45	-0.336667	-0.288333	-0.300565		325	0.788161
38.2956	116.514	78.28	64.46									0.479104	0.596957					326	-0.266667	-0.276667	-0.309444	-0.346045		326	1.03583
94.4129	67.1327	51.44	66.93									0.398517	0.567951					327	-0.4	-0.383333	-0.348889	-0.374011		327	0.968028
46.7625	64.0487	91.21	51.12									0.252554	0.480362					328	-1.16667	-0.6	-0.379444	-0.433898		328	0.542448
57.5309	70.3842	76.24	61.78									0.689948	0.622015					329	-0.733333	-0.35	-0.336667	-0.444633		329	0.847856
127.352	60.5949	73.25	72.83									0.777991	0.879665					330	-0.666667	-0.356667	-0.346667	-0.40339		330	0.591784
140.397	60.8596	75.22	68.34									0.703216	0.780923					331	-1.03333	-0.39	-0.418889	-0.45113		331	0.606541
108.96	120.022	72.69	66.51									0.667729	0.732993					332	-0.833333	-0.33	-0.306111	-0.416949		332	0.684823
65.608	88.1735	54.05	101.22									0.717078	0.899015					333	-0.616667	-0.183333	-0.303889	-0.415819		333	0.503668
61.7272	74.9664	63.23	76.38									0.815815	0.931707					334	-0.266667	-0.166667	-0.394444	-0.479096		334	0.505179
80.0592	85.8932	72.48	65.02									0.833583	1.10088					335	0.466667	0.273333	0.0783333	0.0516949		335	0.256014
77.2248	87.7357	87.41	62.08									1.01036	1.06889					336	-0.166667	-0.273333	-0.526667	-0.492655		336	0.239043
65.8186	57.0634	68.48	82.78									1.00163	1.1954					337	0.933333	0.326667	0.273889	0.373446		337	0.0591854
234.637	106.085	79.59	72.79									1.14273	0.932028					338	-0.25	-0.566667	-0.507778	-0.39096		338	0.188893
65.2977	49.434	59.56	70.04									0.942525	0.930367					339	-0.766667	-1.29	-1.09167	-0.975141		339	0.303691
79.1175	73.9116	64.19	65									0.92914	0.947725					340	0.916667	-0.34	-0.255	-0.2		340	0.00661645
109.996	70.3827	62.07	53.98									0.849356	0.846141					341	0.433333	-0.27	-0.310556	-0.20565		341	0.0833729
96.3863	102.81	81.56	87									1.2164	1.20533					342	1.25	0.37	0.211111	0.270339		342	0.0700595
118.748	73.8311	87.84	72.83									1.31973	1.26962					343	0.15	-0.433333	-0.671667	-0.648305		343	0.128564
119.595	63.4601	326.98	76.57									1.03006	1.10413					344	-0.15	-0.556667	-0.994444	-0.957627		344	0.273433
133.925	90.0194	56.53	55.99									0.905246	0.914012					345	-0.35	-0.653333	-0.942778	-0.868644		345	0.217561
95.7378	63.6145	80.69	68.33									0.751622	0.88494					346	-0.45	-0.76	-0.732222	-0.626554		346	0.308332
105.592	80.5967	55.28	67.11									0.739845	0.886706					347	-0.383333	-0.64	-0.581667	-0.470621		347	0.412642
62.2155	76.511	317.81	66.17									0.683144	0.953733					348	-0.783333	-0.74	-0.477778	-0.379096		348	0.584904
112.685	163.466	72.41	68.99									1.23127	1.31365					349	-0.833333	-0.85	-0.4	-0.390678		349	0.655183
80.8275	65.3969	75.92	72.44									1.19605	1.15278					350	-0.266667	-0.75	-0.426667	-0.374576		350	0.520076
74.677	68.2574	103.77	70.29									0.986468	1.03147					351	-0.166667	-0.62	-0.316667	-0.318644		351	0.639688
55.4758	54.9149	67.84	59.2									0.919963	1.11041					352	-0.95	-0.456667	-0.288333	-0.320621		352	0.631854
125.574	70.1817	95.84	66.04									1.21304	1.17771					353	-0.366667	-0.293333	-0.283333	-0.321469		353	0.701092
129.095	85.0967	69.57	79.14									1.12068	1.05749					354	-0.333333	-0.226667	-0.266111	-0.303672		354	0.552062
119.281	64.6461	65.58	75.12									1.09836	0.935684					355	-0.283333	-0.243333	-0.297222	-0.309887		355	0.612554
55.2028	67.9078	59.28	68.38									1.03159	1.22356					356	-0.316667	-0.186667	-0.303889	-0.296893		356	0.525719
50.2118	79.4279	76.85	77.17									1.23918	1.09424					357	-0.25	-0.156667	-0.301111	-0.298305		357	0.447974
114.806	47.143	63.56	71.21									1.14473	1.15284					358	-0.2	-0.216667	-0.353333	-0.364972		358	0.465386
64.6405	50.4085	57.34	74.85									1.5446	1.46548					359	-0.133333	-0.26	-0.309444	-0.314972		359	0.425196
72.0399	83.7156	76.43	64.59									1.34675	1.25832					360	-0.2	-0.223333	-0.292778	-0.298023		360	0.490562
58.4963	64.862	62.67	65.03									1.16635	1.3129					361	-0.283333	-0.303333	-0.243889	-0.280226		361	0.529718
93.5918	154.896	76.01	67.66									0.984752	1.06951					362	-0.25	-0.27	-0.271111	-0.265819		362	0.345092
80.2084	79.0478	81.56	64.77									0.923999	1.07015					363	-0.366667	-0.266667	-0.300556	-0.269774		363	0.610883
65.0672	76.3015	90.56	92.31									1.09055	1.13829					364	-0.1	-0.153333	-0.407222	-0.377966		364	0.537579
106.624	62.3821	47.31	67.84									0.976078	1.0378					365	-0.35	-0.193333	-0.445556	-0.458757		365	0.492805
72.2463	51.5673	80.11	75.37									1.01056	1.09258					366	-0.45	-0.233333	-0.586111	-0.60678		366	0.491965
50.1357	136.411	92.11	65.93									0.408261	0.549794					367	-0.433333	-0.513333	-0.68	-0.646328		367	0.305268
78.4451	73.1452	69.87	68.01									0.610912	0.561982					368	0.483333	-0.303333	-0.556667	-0.569774		368	0.100748
69.755	55.532	72.5	72.88									0.591342	0.835633					369	-1	-0.593333	-0.393889	-0.351695		369	-0.200763
58.9215	95.9013	84.34	54.26									0.532735	0.636661					370	-1.5	-1	-1.02611	-0.976554		370	0.0737507
68.423	89.9767	71.41	70.09									0.923174	0.934883					371	-0.5	-0.1	-0.3	-0.238701		371	-0.112515
75.3757	101.076	53.26	58.45									0.689712	0.826806					372	-0.466667	-0.366667	-0.359444	-0.357345		372	-0.218779
52.886	40.8175	62.58	71.21									0.687951	0.772568					373	0.416667	0.116667	0.0544444	0.0474576		373	-0.267149
63.8741	47.5558	83.1	85.28									0.678883	0.945456					374	0	0	0.0177778	0.069774		374	-0.235395
94.0517	78.5781	79.67	75.05									0.643439	0.667974					375	0	0.0466667	0.0538889	0.104237		375	-0.210663
109.718	85.5342	69.45	65.18									0.60026	0.702049					376	0	0.00666667	0.0972222	0.144068		376	-0.396886
93.7624	126.54	80.87	82.29									0.661828	0.55281					377	0	0.01	0.126667	0.0926554		377	-0.133667
91.4735	101.301	75.43	69.24									0.575964	0.553483					378	0	0.223333	0.125	0.10113		378	-0.250575
98.0964	79.6249	58.75	73.38									0.266195	0.355061					379	0	0.246667	0.256111	0.20791		379	-0.216238
69.1396	74.2295	92.62	68.36									0.518513	0.714316					380	-1	-0.716667	-0.639444	-0.674576		380	-0.0305236
66.2385	60.6593	96.26	65.74									0.480718	0.643506					381	-1.5	-0.913333	-0.878889	-0.880226		381	0.230391
77.3794	63.7619	68.68	65.64									0.159596	0.291575					382	-0.916667	-0.923333	-0.813333	-0.811582		382	0.0920048
76.9388	95.5139	76.31	77.93									-0.0795296	0.0855441					383	-0.533333	-1.11333	-1.04389	-1.00565		383	0.243654
102.847	60.7444	45.24	81.03									0.147271	0.159089					384	-0.25	-0.52	-0.828333	-0.832768		384	0.131431
69.9703	127.832	52.65	63.6									0.0310152	0.0610936					385	-1	-0.0433333	-0.133333	-0.164972		385	0.185933
111.726	91.2995	69.14	64.86									-0.0285249	-0.124144					386	-0.5	-0.28	-0.672222	-0.594633		386	0.366375
79.815	89.1131	60.46	69.87									-0.17559	-0.226094					387	-1.63333	-0.416667	-0.687222	-0.737006		387	0.450131
66.1944	43.8558	70.98	73.99									-0.264549	-0.278131					388	-2	-0.68	-0.893889	-0.916949		388	0.53406
98.0499	107.614	64.4	63.83									-0.322288	-0.310093					389	-2	-0.79	-1.02944	-1.08983		389	0.432952
94.7736	57.6262	82.51	58.23									-0.360421	-0.369119					390	0	0.576667	0.136111	0.142938		390	-0.0391078
140.71	81.8655	75.62	61.92									-0.448813	-0.510891					391	0.65	0.153333	-0.0355556	-0.059887		391	-0.0629419
78.241	94.4209	71.36	296.36									-0.381956	-0.527998					392	-1	-0.833333	-0.783333	-0.805367		392	0.0606517
122.792	82.934	82.13	65.09									-0.565388	-0.627413					393	0	0.1	0.118333	0.0946328		393	-0.147086
60.0568	90.6178	71.02	296.99									-0.388058	-0.471367					394	0.333333	0.0666667	0.0866667	0.117797		394	-0.356734
101.023	103.071	73.74	93.44									-0.446635	-0.369621					395	0	0	0.0661111	0.0466102		395	-0.252197
50.2008	84.1553	56.57	78.14									-0.506596	-0.485385					396	0	0	0.0533333	0.0336158		396	-0.257783
120.128	72.5394	74.62	72.53									-0.575932	-0.488031					397	0	0	0.0577778	0.0468927		397	-0.288742
90.1185	47.7285	67.03	76.75									-0.572831	-0.488352					398	0	0	0.0622222	0.0536723		398	-0.434892
81.938	60.5289	72.9	71.91									-0.437187	-0.409845					399	-0.5	-0.5	-0.478333	-0.474294		399	-0.249102
52.2968	75.4018	60.79	49.78									-0.448218	-0.54542					400	0	0	0.0177778	0.0200565		400	-0.329948
180.272	112.332	71.54	58.12									-0.27828	-0.492451					401	0	0	0.0605556	0.0912429		401	-0.283235
61.8681	120.819	84.13	76.52									-0.55317	-0.52344					402	0	0.213333	0.0922222	0.0847458		402	-0.314795
104.431	87.2004	80.2	74.48									-0.46578	-0.560816					403	0	0.00666667	0.0427778	0.0838983		403	-0.475724
239.077	79.6319	65.72	59.86									-0.506403	-0.50699					404	0	0	0.085	0.0887006		404	-0.00484866
109.663	95.2164	56.67	62.34									-0.403248	-0.465653					405	-1.36667	-0.973333	-1.20722	-1.25847		405	0.0282736
103.834	93.2348	58.55	74.09									-0.308911	-0.240521					406	-1	-0.363333	-0.571667	-0.542373		406	0.0688359
73.9071	55.0578	74.1	76.75									-0.0612123	0.08691					407	-1.5	-1.14667	-1.08667	-0.921186		407	0.171703
99.7988	67.3408	72.86	61.74									0.0304765	0.191677					408	-1	-0.236667	-0.158889	-0.140395		408	0.0831007
80	51.356	68.91	108.71									-0.103496	0.311494					409	-2	-1.29333	-0.988333	-0.964972		409	0.302947
47.6493	71.0401	65.68	68.67									0.0236777	0.0895938					410	-0.783333	-0.7	-0.431111	-0.292655		410	0.448603
73.9472	69.1594	57.07	64.34									-0.105466	-0.0356724					411	-0.45	-1.10667	-0.738333	-0.651695		411	0.245907
127.553	70.8714	74.65	300.26									-0.0498945	0.0565591					412	-0.4	-1.10667	-0.731111	-0.60226		412	0.302236
81.9515	65.4231	76.82	59.75									0.0158866	0.24149					413	0.183333	-0.27	-0.0455556	-0.00141243		413	0.2455
66.8338	77.0168	47.71	73.18									0.205512	0.422945					414	-0.75	-0.763333	-0.425	-0.468079		414	0.369866
64.941	70.9436	84.41	63.47									0.650252	0.755941					415	-0.433333	-0.48	-0.325556	-0.392373		415	0.489588
81.3516	47.9041	68.2	71.24									0.623351	0.790381					416	-0.366667	-0.56	-0.353333	-0.431073		416	0.591847
119.499	67.654	62.23	65.3									0.587791	0.76966					417	-0.133333	-0.483333	-0.391111	-0.457062		417	0.547536
95.7158	58.2369	57.32	62.74									0.578761	0.711472					418	-0.55	-0.51	-0.508889	-0.529379		418	0.52351
62.0357	82.2008	68.23	68.23									0.53144	0.740595					419	-0.15	-0.43	-0.528333	-0.527684		419	0.463515
104.626	85.5155	58.55	67.9									0.768744	0.880804					420	-0.283333	-0.473333	-0.377778	-0.451695		420	0.493984
54.2872	102.38	68.5	68.67									0.796157	1.13861					421	-0.233333	-0.516667	-0.386667	-0.419209		421	0.433418
51.4814	99.2227	83.08	77.59									0.898278	1.02764					422	-0.333333	-0.426667	-0.352222	-0.452542		422	0.399187
97.1939	73.7838	63.85	68.65									0.939043	0.883985					423	-0.55	-0.413333	-0.434444	-0.472316		423	0.278707
91.6776	70.4961	77.83	73.42									1.04301	1.02973					424	-0.533333	-0.346667	-0.428889	-0.422316		424	0.427209
77.8785	83.9161	69.91	78.31									0.871537	0.753709					425	-0.65	-0.403333	-0.455	-0.464124		425	0.47565
103.063	56.5223	88.47	66.54									0.810673	0.664603					426	-0.45	-0.383333	-0.468889	-0.485311		426	0.324617
139.351	131.258	78.67	124.34									0.855052	0.84481					427	-0.433333	-0.426667	-0.496667	-0.490113		427	0.216839
120.734	100.509	72.32	76.86									0.802741	0.973933					428	-0.533333	-0.466667	-0.527778	-0.541808		428	0.297878
103.824	72.4056	76.92	76.39									0.794651	0.956718					429	-0.433333	-0.586667	-0.433333	-0.472316		429	0.299132
160.758	73.4962	76.97	64.84									0.791273	0.754569					430	-0.466667	-0.646667	-0.493333	-0.483898		430	0.419849
63.029	101.768	89	120.69									0.772405	0.747379					431	-0.3	-0.35	-0.458889	-0.484746		431	0.634838
68.4701	65.1782	55.14	68.13									0.806285	0.835787					432	-0.0833333	-0.406667	-0.515	-0.497458		432	0.45662
103.8	72.1734	48.93	74.09									0.629553	0.677175					433	-0.366667	-0.463333	-0.460556	-0.452825		433	0.591138
70.1267	77.7092	103.63	71.66									0.632878	0.620483					434	-0.483333	-0.636667	-0.468333	-0.434181		434	0.68646
48.0032	116.351	63.59	80.59									0.575039	0.677403					435	-0.433333	-0.573333	-0.475	-0.431638		435	0.838531
59.4766	111.71	73.75	73.62									0.770667	0.813853					436	-0.833333	-0.626667	-0.45	-0.457627		436	0.913782
80.0591	81.3393	90.98	62.11									0.793807	0.880442					437	-0.533333	-0.443333	-0.430556	-0.444068		437	0.801703
90.2979	89.6741	65.95	71.48									0.779615	1.00988					438	-0.25	-0.596667	-0.543889	-0.510452		438	0.643568
157.842	90.9225	87.05	71									0.653812	0.778341					439	-0.3	-0.386667	-0.543889	-0.524576		439	0.662968
59.3429	70.3547	62.18	64.25									0.384597	0.485614					440	-0.533333	-0.556667	-0.512778	-0.535311		440	0.547829
71.4505	110.013	67.34	73.13									0.481271	0.442094					441	-0.883333	-0.72	-0.566111	-0.577119		441	0.66427
61.3325	108.106	323.26	66.99									0.53983	0.414973					442	-1.25	-0.743333	-0.567778	-0.574576		442	0.734901
83.7498	70.0994	51.52	78.73									0.669149	0.536572					443	-1.05	-0.626667	-0.565556	-0.55452		443	0.678384
93.1643	63.9795	56.31	76.93									0.314605	0.438974					444	-0.766667	-0.416667	-0.605556	-0.580508		444	0.572029
65.7794	66.4336	65.08	65.62									0.589906	0.539824					445	-0.516667	-0.56	-0.554444	-0.50226		445	0.58609
42.5985	71.5493	57	137.71									0.394984	0.578897					446	-0.366667	-0.68	-0.571111	-0.542655		446	0.645391
49.8866	88.3906	67.04	61									0.434076	0.478269					447	-0.983333	-0.7	-0.645556	-0.576271		447	0.581664
75.4826	129.095	73.36	79.53									0.496173	0.672586					448	-0.8	-0.626667	-0.566111	-0.553672		448	0.637366
55.3803	82.9337	65.78	76.1									0.639796	0.621963					449	-0.783333	-0.696667	-0.591111	-0.601412		449	0.687134
59.3823	71.0204	67.63	66.59									0.552429	0.619381					450	-0.433333	-0.673333	-0.615	-0.586441		450	0.686258
137.577	57.7964	52.96	70.17									0.743795	0.731468					451	-0.683333	-0.523333	-0.438889	-0.487571		451	0.652074
109.686	82.0497	56.02	65.57									0.679244	0.688227					452	-0.8	-0.633333	-0.582778	-0.525141		452	0.662497
71.4674	135.854	295.08	75.61									0.496444	0.784099					453	-0.216667	-0.533333	-0.533333	-0.535876		453	0.657982
76.7124	69.7158	68.42	79.67									0.447434	0.623748					454	-0.35	-0.536667	-0.627222	-0.567232		454	0.782732
53.1127	101.933	77.86	76.43									0.554856	0.579196					455	-0.45	-0.493333	-0.632222	-0.617514		455	0.697774
71.6973	74.1712	74.01	60.43									0.6583	0.793269					456	-0.833333	-0.623333	-0.535	-0.524576		456	0.783947
49.6615	52.6374	51.68	76.44									0.797583	0.751155					457	-0.783333	-0.646667	-0.517778	-0.49435		457	0.801799
99.3189	97.2364	52.46	303.06									0.693849	0.679883					458	-0.683333	-0.66	-0.545	-0.514407		458	0.615625
87.197	84.5592	79	107									0.538678	0.651457					459	-0.45	-0.446667	-0.441111	-0.473164		459	0.854533
69.9799	87.2213	81.8	60.93									0.753658	0.785858					460	-0.366667	-0.45	-0.538889	-0.525141		460	0.505101
46.4988	118.171	77.81	71.69									0.736278	0.92469					461	-0.533333	-0.563333	-0.506667	-0.510169		461	0.848027
48.7341	72.1085	61.33	70.35									0.713607	0.71145					462	-0.633333	-0.606667	-0.471111	-0.491243		462	0.764301
60.2098	60.5451	79.79	67.09									0.80438	0.732814					463	-1.11667	-0.793333	-0.512778	-0.497458		463	0.835801
77.6461	88.2074	52.91	70.33									0.887959	0.766977					464	-0.483333	-0.556667	-0.547222	-0.504237		464	0.84327
73.6318	113.218	52.35	84.92									0.752943	0.694675					465	-0.116667	-0.413333	-0.531111	-0.523446		465	0.741341
63.8806	73.1456	69.84	74.22									0.740184	0.685494					466	-0.383333	-0.463333	-0.487778	-0.474859		466	0.821844
81.8112	76.384	77.02	66.8									1.02615	0.773635					467	-0.116667	-0.453333	-0.41	-0.50452		467	0.763956
49.729	59.2237	73.45	53.04									0.784371	0.982535					468	-0.516667	-0.476667	-0.535556	-0.527966		468	0.703667
137.852	66.2689	350.43	71.39									0.758699	0.777563					469	-0.4	-0.55	-0.502222	-0.549435		469	0.605143
75.227	79.4322	56.29	69.87									0.503043	0.551733					470	-0.733333	-0.62	-0.586667	-0.546328		470	0.648572
91.3115	74.635	61.22	64.13									0.701326	0.774335					471	-0.483333	-0.316667	-0.41	-0.45226		471	0.572484
134.947	75.1134	52.78	66.04									0.350426	0.365017					472	-0.716667	-0.446667	-0.447778	-0.437288		472	0.741268
64.5171	67.0222	72.56	74.46									0.613318	0.694598					473	-0.533333	-0.473333	-0.425	-0.404802		473	0.560751
59.8431	73.653	80.99	65.44									0.955091	0.958084					474	-0.233333	-0.45	-0.575	-0.455932		474	0.786751
42.4602	92.7843	64.24	77.52									0.85436	0.720381					475	-0.166667	-0.42	-0.502222	-0.448305		475	0.69987
72.3923	120.558	81.47	72.28									0.37311	0.450968					476	-0.35	-0.423333	-0.537778	-0.44322		476	0.847271
55.6695	96.0488	74.12	106.93									0.578732	0.741093					477	-0.566667	-0.45	-0.483889	-0.477966		477	0.949539
75.1851	93.7938	110.73	75.7									0.762351	0.854679					478	-0.5	-0.476667	-0.460556	-0.508757		478	0.662876
109.698	120.594	62.83	74.28									0.558328	0.763208					479	-0.6	-0.556667	-0.497778	-0.494633		479	0.619734
78.608	80.2462	75.54	106.02									0.583644	0.497227					480	-0.65	-0.483333	-0.558333	-0.521186		480	0.613672
64.2931	60.311	67.32	86.19									0.695604	0.739642					481	-0.7	-0.543333	-0.489444	-0.462994		481	0.587321
68.774	64.1854	69.16	64.26									0.587563	0.819877					482	-0.883333	-0.383333	-0.512778	-0.473446		482	0.528947
118.727	101.229	53.92	73.57									0.646145	0.654245					483	-0.633333	-0.426667	-0.441111	-0.444915		483	0.642143
63.5943	50.0226	87.55	62.7									0.760182	0.832301					484	-0.85	-0.51	-0.421111	-0.453107		484	0.471188
64.0363	86.2894	61.33	70.25									1.11258	0.926254					485	-0.55	-0.24	-0.33	-0.392655		485	0.418029
78.0251	83.2355	86.82	61.04									1.23149	0.95914					486	-0.633333	-0.283333	-0.391111	-0.369209		486	0.697098
81.7545	79.2176	57.75	81.92									0.981828	0.977759					487	-0.583333	-0.21	-0.337778	-0.316949		487	0.523747
87.3057	106.385	68.42	76.21									0.855241	0.903508					488	-0.133333	-0.183333	-0.352778	-0.337571		488	0.432937
63.9366	65.1544	74.19	85.43									0.941944	1.08552					489	-0.0666667	0.156667	0.232778	0.227966		489	0.256535
89.3705	88.027	64.5	74.27									0.940535	0.98521					490	0.183333	0.206667	0.146111	0.166384		490	0.24875
54.292	77.9718	75.95	60.54									0.607243	0.773901					491	-0.133333	-0.346667	-0.365556	-0.312429		491	0.256894
89.8057	77.6447	64.14	137.94									0.742738	0.838363					492	-0.1	-0.213333	0.00333333	-0.0141243		492	0.0658306
123.478	67.8775	79.16	72.84									0.87848	0.924599					493	-0.333333	-0.98	-0.785	-0.813842		493	0.301873
52.9189	56.1382	66.11	71.53									0.709365	0.777114					494	-1.05	-1.67333	-1.12444	-1.1161		494	0.229127
90.756	101.421	81.79	64.34									0.47997	0.44617					495	-1.25	-1.11333	-0.907222	-0.885028		495	0.00392247
140.845	74.8713	71.01	68.95									0.604147	0.533704					496	0.333333	0.24	0.318889	0.336441		496	-1.15386
73.2991	92.7842	63.22	83.14									0.46384	0.48433					497	0	0	0.0216667	0.0717514		497	-0.993616
55.2261	98.3945	85.33	67.54									0.39783	0.64268					498	0	0	0.01	0.0288136		498	-1.10631
60.6216	83.3893	69.9	78.06									0.373629	0.631557					499	0	0	0	0.0146893		499	-1.24309
93.434	70.0856	65.25	79.04									0.556964	0.503995					500	0	0	0.0255556	0.0367232		500	-1.2234
124.39	62.5097	67.87	70.13									0.500057	0.58168					501	0	0	0.0488889	0.0409605		501	-1.17739
51.0266	88.1744	88.22	76.22									0.265364	0.251926					502	0	0.00333333	0.025	0.0265537		502	-1.01693
115.028	78.9495	62.53	61.45									0.645891	0.59262					503	0	0.01	0.0177778	0.0223164		503	-0.98577
124.268	124.989	91.24	79.26									0.643449	0.510865					504	0	0	0.00722222	0.0110169		504	-0.865075
113.199	93.8902	60.41	71.2									0.689436	0.473748					505	0	0	0.01	0.00508475		505	-0.937932
112.068	73.039	85.71	72.72									0.523156	0.628227					506	0	0.01	0.0427778	0.0257062		506	-1.04969
78.5594	71.9118	269.27	79.9									0.387497	0.485075					507	0	0	0.00166667	0.00141243		507	-1.0902
46.7377	67.1394	50.54	73.31									0.298957	0.220409					508	0.0666667	0.0133333	0.00333333	0.00734463		508	-0.959831
72.5264	79.9688	65.73	71.37									0.475307	0.46515					509	0.2	0.04	0.0427778	0.0497175		509	-0.958283
75.0649	135.823	71.99	60.64									0.851043	0.788158					510	0	0.0166667	0.0688889	0.0892655		510	-0.906336
62.9608	79.5046	78.14	65.98									0.745863	0.584877					511	0	0.0366667	0.025	0.0381356		511	-1.17848
80.2174	79.5986	55.71	68.42									0.634572	0.575657					512	0.183333	0.136667	0.075	0.116667		512	-1.02607
74.0051	74.9761	56.74	67.45									0.509079	0.604204					513	0	0.0433333	0.139444	0.159605		513	-0.957948
57.8808	65.7462	79.93	80.68									0.539075	0.3958					514	nan	nan	nan	nan		514	nan
49.15	71.4239	62.31	292.71									0.505634	0.510597					515	nan	nan	nan	nan		515	nan
55.2958	80.7028	59.93	68.06									0.511134	0.472995					516	0	0.143333	0.115556	0.166667		516	-1.03724
64.0031	58.0562	71.2	69.48									0.74679	0.797274					517	0.5	0.1	0.0538889	0.159605		517	-1.04645
101.839	60.684	63.55	66.48									0.935622	0.653255					518	0	0	0.0188889	0.0403955		518	-1.07907
89.4167	47.8011	54.31	78.49									0.73381	0.810299					519	0	0.00666667	0.015	0.00960452		519	-0.99725
122.284	89.014	84.71	81.04									1.01862	0.992793					520	0	0	0	0.00141243		520	-0.902494
55.5846	80.1223	48.99	63.95									0.767231	0.793287					521	0	0	0.0216667	0.0144068		521	-0.881069
81.5976	73.7572	65.92	69.51									0.807141	0.863807					522	0	0	0.0227778	0.0231638		522	-0.951845
59.9044	95.7973	63.78	68.36									0.716819	0.811632					523	0	0	0.00444444	0.00282486		523	-0.896181
70.832	106.344	294.94	75.3									0.960725	0.86671					524	0.716667	0.143333	0.0272222	0.0152542		524	-0.850316
88.6847	66.8921	65.68	69.09									0.990086	1.00329					525	0.35	0.07	0.0138889	0.00875706		525	-0.945821
53.999	78.3608	64.85	72.37									1.15332	1.03639					526	0	0	0.00333333	0.00282486		526	-0.915895
136.709	79.5415	87.11	80.3									0.940414	1.07768					527	0	0	0.0222222	0.0135593		527	-0.872057
67.879	90.8087	75.11	143.99									1.18232	1.0356					528	0	0.00666667	0.0444444	0.0381356		528	-0.85886
48.4636	62.7172	107.41	62.54									0.724239	0.833682					529	0	0.0133333	0.06	0.0545198		529	-0.84681
94.1837	64.0684	58.57	59.14									0.573424	0.736508					530	0	0.07	0.0138889	0.0214689		530	-0.64619
54.9575	61.158	88.8	75.12									1.1361	1.10133					531	0	0	0.01	0.0118644		531	-0.608854
130.312	73.6646	74.24	68.49									0.939505	1.21829					532	0	0.00333333	0.0166667	0.0115819		532	-0.454446
50.8332	78.3993	53.44	67.45									0.746031	0.872787					533	0	0	0.0655556	0.0398305		533	-0.460225
92.0732	95.0688	57.28	63.68									0.953018	1.2146					534	0	0.00333333	0.075	0.0403955		534	-0.404813
84.5658	62.2348	69.95	73.13									1.04084	1.21115					535	0	0	0.0288889	0.0149718		535	-0.464799
71.3326	60.1513	82.83	69.03									1.13306	1.17359					536	0	0.00333333	0.00888889	0.00480226		536	-0.623665
104.554	52.999	74.02	69.05									1.12638	1.05718					537	0	0	0.00833333	0.0336158		537	-0.641263
73.6945	63.315	66.11	67.9									0.977392	1.02206					538	0	0.166667	0.0588889	0.0785311		538	-0.490614
83.0741	83.7422	66.15	71.84									1.21146	1.04609					539	0	0	0.0322222	0.0330508		539	-0.622768
80.4403	71.9355	64.41	74.48									0.612257	0.831721					540	0	0	0.0155556	0.0101695		540	-0.568039
107.283	54.1381	53.62	63.43									0.730257	0.630046					541	0	0	0	0.000282486		541	-0.652796
142.269	98.2108	65.36	64.89									0.776029	0.887724					542	0	0.01	0.0494444	0.0282486		542	-0.454302
59.1174	91.7352	63.13	69.07									0.841115	0.947787					543	0	0	0.0116667	0.00932203		543	-0.781354
57.8964	67.8085	52.76	81.26									0.731353	0.915083					544	0	0.0166667	0.0166667	0.0237288		544	-0.7369
71.2532	123.122	50.41	75.74									0.674766	0.74737					545	0.05	0.01	0.0544444	0.0841808		545	-0.720921
56.6049	79.7839	65.45	112.64									0.509048	0.648878					546	0	0	0.0727778	0.0627119		546	-0.808301
61.9377	67.9658	91.59	295.55									1.04758	1.1353					547	0	0	0.0933333	0.070339		547	-0.870507
59.819	91.8128	48.25	72.69									1.06881	1.08362					548	0	0	0.035	0.0274011		548	-0.724314
45.3655	53.5858	68.13	64.14									1.02917	1.17724					549	0	0.03	0.00611111	0.00310734		549	-0.644657
78.06	62.5384	63.28	77.06									0.772225	0.798442					550	0	0	0.000555556	0.00141243		550	-0.794502
83.7408	76.8588	87.43	72.55									0.77027	0.598293					551	0	0	0.0116667	0.0059322		551	-0.715036
91.7038	79.6798	58.2	67.96									0.830581	0.89957					552	0	0	0	0		552	-1.02154
67.26	77.5924	57.75	64.48									0.908523	0.974261					553	0	0	0.00722222	0.00367232		553	-0.72279
73.1175	70.1618	65.08	67.56									0.776863	0.840653					554	0	0	0.0116667	0.00762712		554	-1.16102
120.356	87.3061	79.57	72.67									0.863394	0.789642					555	0	0.08	0.0427778	0.0310734		555	-0.927588
78.9466	60.6632	66.48	69.92									0.744175	1.00775					556	0	0	0.00555556	0.00819209		556	-1.05243
65.4097	73.8247	62.04	67.29									0.679791	0.787294					557	0	0	0.00722222	0.0115819		557	-1.05381
88.9735	103.806	115.26	73.74									0.73527	0.758472					558	0	0	0.00611111	0.00734463		558	-0.829959
119.015	63.25	302.88	74.62									1.27999	0.983576					559	0	0	0	0.000847458		559	-0.997706
52.7492	70.879	92.28	62.96									1.19707	0.925073					560	0	0.18	0.0911111	0.0522599		560	-0.801728
65.4971	46.3805	82.86	72.82									0.874002	0.873316					561	0	0.266667	0.162778	0.160734		561	-0.733041
75.7261	47.2721	67.48	61.09									0.361828	0.603924					562	0	0.19	0.252222	0.169209		562	-0.560582
102.272	50.1762	77.01	77.32									0.44634	0.826262					563	0	0.29	0.0716667	0.0446328		563	-0.801318
66.653	54.9445	85.48	75.58									0.899797	0.9982					564	0	0.0533333	0.0266667	0.019209		564	-0.825089
132.134	82.4133	101.8	65.09									1.03575	0.955561					565	0	0	0.00166667	0.00988701		565	-0.734944
64.812	70.4227	61.32	80.59									0.927513	0.774673					566	0	0	0.000555556	0.0107345		566	-0.805655
48.7943	99.7928	67.02	77.15									0.715252	0.774376					567	0	0	0	0		567	-1.01989
175.209	69.0763	66.08	62.83									0.649219	0.758256					568	0	0	0.0194444	0.0101695		568	-0.803009
114.812	111.769	77.37	71.85									0.581473	0.80098					569	0	0.14	0.0616667	0.0358757		569	-0.682346
77.6829	51.2634	65.73	120.55									0.802931	0.872847					570	0	0.22	0.132778	0.168927		570	-0.780238
50.2259	51.9765	87.69	57.83									0.526031	0.701161					571	0	0.22	0.172778	0.177401		571	-0.839676
76.1594	73.8557	48.99	69.74									0.384319	0.559877					572	0	0	0.0172222	0.0389831		572	-1.03135
61.7936	60.8274	72.95	63.96									0.902097	0.86055					573	0	0	0.0222222	0.0344633		573	-0.735272
93.2887	55.0877	71.7	60.09									0.797664	1.26559					574	0	0	0.00111111	0.00367232		574	-0.891414
184.442	69.9138	61.59	72.37									0.865313	0.827294					575	0	0	0.00333333	0.00169492		575	-0.830968
115.338	118.242	55.78	58.35									1.18672	0.862491					576	0	0	0.0533333	0.0276836		576	-0.787378
104.638	110.968	64.47	69.33									0.783777	0.934284					577	0	0.0433333	0.0205556	0.0683616		577	-0.874263
63.0345	55.2712	68.64	63.9									0.820848	0.81912					578	0	0	0.11	0.136158		578	-1.10737
102.386	72.7195	68.92	67.23									1.01932	0.905758					579	0.0833333	0.0266667	0.0533333	0.0675141		579	-1.03101
78.2806	98.2815	73.35	73.44									0.733835	0.849725					580	0.75	0.15	0.186111	0.118362		580	-0.927797
65.5826	120.452	59.15	75.81									0.830269	1.02839					581	0	0	0.085	0.0655367		581	-0.93103
79.1127	61.1249	69.61	67.82									0.920066	1.17859					582	0.566667	0.113333	0.114444	0.107345		582	-0.715895
104.286	81.7709	66.87	84.55									0.964586	0.938266					583	0.2	0.1	0.0438889	0.0875706		583	-0.805715
124.773	56.1879	272.86	66.4									0.998376	1.11657					584	0	0.02	0.0227778	0.0327684		584	-0.803563
72.2463	83.7394	68.47	69.17									0.670109	0.814414					585	0	0.00333333	0.02	0.0271186		585	-0.669829
73.7675	75.486	72.61	61.25									1.17829	1.04327					586	0	0.00666667	0.00555556	0.00621469		586	-0.746994
41.9368	51.3185	62.29	55.65									0.893098	1.12638					587	0	0	0.00944444	0.00734463		587	-0.500911
111.147	83.5109	62.66	70.06									1.13406	1.18012					588	0	0	0.00277778	0.00875706		588	-0.726624
58.305	69.155	278.96	61									0.932457	1.1129					589	0	0	0.00833333	0.00988701		589	-0.965475
68.9049	56.0874	59.44	61.34									0.873375	0.787654					590	0	0	0.00277778	0.0118644		590	-0.723906
44.8341	109.717	84.39	73.6									0.872963	0.98009					591	0	0	0.01	0.00960452		591	-0.600471
90.1264	48.0034	74.48	75.68									0.90954	0.906206					592	0	0	0.00611111	0.00310734		592	-0.431974
79.8477	71.5826	67.26	124.36									0.824575	1.00451					593	0	0	0.00166667	0.00112994		593	-0.631439
129.476	110.34	82.23	64.83									0.739585	0.928144					594	0	0	0.00166667	0.00141243		594	-0.484824
58.2879	111.643	66.18	67.86									1.09904	1.20647					595	0	0	0.00166667	0.000847458		595	-0.659815
74.1016	121.288	74.4	63.03									1.13178	1.09418					596	0	0	0.00722222	0.00649718		596	-0.692572
164.481	57.4753	69.9	55.36									1.09953	1.08273					597	0	0.0166667	0.00888889	0.0127119		597	-0.601439
103.301	55.5623	81.31	64.17									0.81556	1.09046					598	0	0	0.000555556	0.00875706		598	-0.575382
80.6989	58.0592	76.86	74.64									0.953268	1.05446					599	0	0	0.0238889	0.0127119		599	-0.410225
60.6766	57.1834	82.76	81.89									0.927195	1.06352					600	0	0	0.0127778	0.0237288		600	-0.423048
55.1307	63.7166	100.52	62.28									1.18109	1.39958					601	0	0.0333333	0.0305556	0.0548023		601	-0.730524
72.3727	38.9275	59.61	78.19									1.14529	1.21818					602	0	0	0.00666667	0.019209		602	-0.700915
102.209	82.5021	66.85	79.48									1.03336	1.26398					603	0	0	0	0.000847458		603	-1.01547
59.9951	50.9487	78.21	64.53									0.963622	1.0426					604	0	0	0.0161111	0.0118644		604	-0.779049
91.844	93.2547	84.17	72.73									0.713725	0.923007					605	0	0	0.0177778	0.0220339		605	-0.26454
72.0785	76.472	53.37	66.91									1.0708	1.13228					606	0	0	0.0188889	0.0259887		606	-0.392303
117.674	73.4565	59.88	60.26									1.06239	1.06281					607	0	0.00666667	0.0272222	0.0175141		607	-0.488517
67.202	93.2422	71.78	77.93									1.24062	1.36483					608	0	0.01	0.00277778	0.00225989		608	-0.691722
106.353	108.812	72.2	59.18									1.10887	1.12497					609	0	0.00333333	0.000555556	0.00225989		609	-1.06984
59.0293	67.8471	68.48	300.34									0.908742	1.00805					610	0	0	0.00333333	0.00225989		610	-1.03255
88.6585	67.4289	76.55	78.53									1.06982	1.13948					611	0	0	0.02	0.0437853		611	nan
62.497	68.6447	94.3	66.97									1.20547	1.41583					612	0	0	0.06	0.0330508		612	nan
44.3334	83.6862	75.09	59.58									1.22941	1.32977					613	nan	nan	nan	nan		613	nan
55.9813	79.192	82.6	59.21									1.18807	1.13					614	0	0.02	0.0516667	0.0562147		614	-0.560665
139.845	70.1307	92.5	76.98									0.960427	1.20299					615	0	0	0.000555556	0.00282486		615	-0.690342
67.6104	90.9444	73.28	56.43									1.20224	1.09438					616	nan	nan	nan	nan		616	nan
62.306	133.161	65.89	67.11									0.790932	0.95191					617	nan	nan	nan	nan		617	nan
82.7835	76.4826	53.63	67.08									1.09895	1.34345					618	nan	nan	nan	nan		618	nan
131.092	89.3757	51.5	62.68									0.975837	1.06449					619	nan	nan	nan	nan		619	nan
117.498	83.4674	83.26	128.8									1.04861	1.19279					620	nan	nan	nan	nan		620	nan
57.2901	100.915	65.84	68.32									0.904271	0.941734					621	nan	nan	nan	nan		621	nan
57.3526	47.3549	53.82	76.68									0.738768	0.87863					622	nan	nan	nan	nan		622	nan
85.6129	93.323	74.14	76.55									0.880686	1.10464					623	nan	nan	nan	nan		623	nan
134.065	70.2475	67.56	70.73									0.978102	0.899445					624	nan	nan	nan	nan		624	nan
133.647	80.586	60.99	80.33									0.827688	0.881069					625	nan	nan	nan	nan		625	nan
46.7711	81.8375	70.95	128.27									0.951319	1.1269					626	nan	nan	nan	nan		626	nan
49.7251	60.5589	62.78	116.16									1.08084	1.11214					627	nan	nan	nan	nan		627	nan
79.0284	64.1081	64.41	64.02									0.963272	1.06673					628	nan	nan	nan	nan		628	nan
55.8159	60.7837	72.29	69.59									1.00026	1.2657					629	nan	nan	nan	nan		629	nan
55.5638	104.859	53.22	74.37									0.762011	0.966264					630	nan	nan	nan	nan		630	nan
87.0694	64.2027	79.81	68.43									0.938824	0.959774					631	nan	nan	nan	nan		631	nan
64.1769	62.9624	82.07	70.4									1.06544	1.06598					632	nan	nan	nan	nan		632	nan
90.109	64.5784	54.15	72.91									1.19328	1.1414					633	nan	nan	nan	nan		633	nan
42.6842	48.0223	68.42	77.7									1.10816	1.08877					634	nan	nan	nan	nan		634	nan
68.1718	75.2143	67.27	78.34									1.07945	1.07839					635	nan	nan	nan	nan		635	nan
150.984	105.666	292.64	68.56									0.936333	0.85731					636	nan	nan	nan	nan		636	nan
93.6001	77.7469	63.51	73.34									0.98621	0.927281					637	nan	nan	nan	nan		637	nan
62.8567	61.4601	67.42	72.98									0.980143	1.04749					638	nan	nan	nan	nan		638	nan
58.3536	104.053	78.44	71.29									0.835145	1.06978					639	nan	nan	nan	nan		639	nan
124.431	75.7881	67.7	61.44									1.0277	0.874549					640	nan	nan	nan	nan		640	nan
88.858	94.1705	61.21	87.13									1.02606	1.21193					641	nan	nan	nan	nan		641	nan
62.7745	85.3206	62.98	70.88									1.10666	1.10296					642	nan	nan	nan	nan		642	nan
76.3389	65.9988	81.21	70.83									1.03827	1.12266					643	nan	nan	nan	nan		643	nan
71.6389	62.5457	55.86	66.53									0.885346	1.12019					644	nan	nan	nan	nan		644	nan
92.6272	69.5872	100.1	77.16									0.763323	0.912935					645	nan	nan	nan	nan		645	nan
52.9008	92.5827	80.92	60.96									0.945564	1.27995					646	nan	nan	nan	nan		646	nan
86.6515	74.3827	73.98	63.63									1.15111	1.02181					647	nan	nan	nan	nan		647	nan
73.9083	91.5578	71.55	63.39									1.00119	1.19344					648	nan	nan	nan	nan		648	nan
61.8537	70.5591	83.33	68.11									0.904888	0.990047					649	nan	nan	nan	nan		649	nan
103.027	84.5099	88.71	67.75									1.15116	1.02793					650	nan	nan	nan	nan		650	nan
72.3484	56.4161	69.28	66									1.0284	1.23194					651	nan	nan	nan	nan		651	nan
87.3329	55.1425	71.07	64.35									1.15067	1.12205					652	nan	nan	nan	nan		652	nan
47.776	87.4063	58.9	71.96									0.925111	1.1779					653	nan	nan	nan	nan		653	nan
55.8343	79.6078	69.17	64.98									1.10649	1.07932					654	nan	nan	nan	nan		654	nan
96.9052	78.7466	65.26	76.59									0.990518	0.834612					655	nan	nan	nan	nan		655	nan
63.1819	54.2354	65.9	70.1									1.21946	0.931426					656	nan	nan	nan	nan		656	nan
60.4599	88.958	71.11	77.97									1.11459	0.946991					657	nan	nan	nan	nan		657	nan
97.2636	68.7369	55.55	66.08									1.04673	0.97444					658	nan	nan	nan	nan		658	nan
83.7838	97.5344	67.8	63.09									0.634677	0.78676					659	nan	nan	nan	nan		659	nan
103.195	70.3936	60.65	67.35									0.846743	0.871792					660	nan	nan	nan	nan		660	nan
88.8626	56.348	78.39	62.22									0.664565	0.699283					661	nan	nan	nan	nan		661	nan
62.0894	89.426	58.65	122.21									0.375985	0.522944					662	nan	nan	nan	nan		662	nan
159.825	79.7077	90.46	81.43									0.622919	0.724603					663	nan	nan	nan	nan		663	nan
64.1139	67.7481	85.39	62.76									0.555822	0.730946					664	nan	nan	nan	nan		664	nan
61.5411	72.6229	67.38	75.49									0.518171	0.609928					665	nan	nan	nan	nan		665	nan
84.4958	66.0044	87.15	64.18									0.479151	0.526797					666	nan	nan	nan	nan		666	nan
65.0671	85.988	67.29	79.2									0.504169	0.602468					667	nan	nan	nan	nan		667	nan
92.9038	46.7892	82.22	72.2									0.479412	0.621892					668	nan	nan	nan	nan		668	nan
78.2449	79.2105	62.38	66.74									0.461733	0.607073					669	nan	nan	nan	nan		669	nan
82.3133	90.5051	314.73	63.94									0.192011	0.255903					670	nan	nan	nan	nan		670	nan
129.737	64.9491	368.95	77.91									-0.0446587	0.0982971					671	nan	nan	nan	nan		671	nan
101.958	89.233	70.15	72.23									0.0011248	0.122691					672	nan	nan	nan	nan		672	nan
81.4836	69.5436	72.96	78.22									-0.163587	-0.110215					673	nan	nan	nan	nan		673	nan
77.4814	48.3099	70.43	103.02									-0.225879	-0.231508					674	nan	nan	nan	nan		674	nan
42.1098	74.0905	81.23	72.1									-0.23518	-0.33843					675	nan	nan	nan	nan		675	nan
165.727	61.7586	82.83	73.49									-0.260826	-0.152887					676	nan	nan	nan	nan		676	nan
90.6768	66.5667	82.3	71.06									-0.324782	-0.273082					677	nan	nan	nan	nan		677	nan
86.2946	62.6207	55.69	121.72									-0.216417	-0.295426					678	nan	nan	nan	nan		678	nan
65.4857	74.3324	60.61	78.61									0.124807	0.134325					679	nan	nan	nan	nan		679	nan
150.332	84.768	55.41	75.63									-0.037505	0.0950993					680	nan	nan	nan	nan		680	nan
39.6013	83.6933	57.41	78.67									0.0778353	0.0290513					681	nan	nan	nan	nan		681	nan
134.106	110.476	66.68	76.32									-0.0489239	0.0356106					682	nan	nan	nan	nan		682	nan
62.8095	74.4996	275.2	72.58									-0.199782	-0.369335					683	nan	nan	nan	nan		683	nan
74.7963	50.7043	63.03	71.81									-0.311889	-0.32705					684	nan	nan	nan	nan		684	nan
90.9486	65.547	72	79.29									-0.309876	-0.497765					685	nan	nan	nan	nan		685	nan
42.8312	62.9065	67.03	66.78									-0.419645	-0.348759					686	nan	nan	nan	nan		686	nan
92.8381	63.8169	75.65	75.51									-0.416062	-0.380021					687	nan	nan	nan	nan		687	nan
83.4815	83.2013	73.71	73.53									-0.377063	-0.484616					688	nan	nan	nan	nan		688	nan
56.4833	70.5243	95.81	73.18									-0.566788	-0.481222					689	nan	nan	nan	nan		689	nan
87.9959	68.916	52.35	68.63									-0.29159	-0.371918					690	nan	nan	nan	nan		690	nan
110.237	63.1942	48.93	130.38									-0.284376	-0.105128					691	nan	nan	nan	nan		691	nan
51.8626	88.7704	71.16	79.75									-0.303106	-0.284089					692	nan	nan	nan	nan		692	nan
58.6883	64.9746	343.53	55.55									-0.391958	-0.490098					693	nan	nan	nan	nan		693	nan
103.706	88.6271	73.97	66.06									-0.442939	-0.385661					694	0	0	0.005	0.0110169		694	-0.280471
128.982	43.8113	62.73	65.47									-0.443585	-0.580721					695	nan	nan	nan	nan		695	-0.748852
62.3925	69.5112	92.69	84.3									-0.449589	-0.539652					696	nan	nan	nan	nan		696	nan
59.1978	87.8033	71	106.79									-0.549877	-0.532219					697	0	0	0.0344444	0.0398305		697	-1.22689
76.7848	55.7478	91.93	119.15									-0.407021	-0.506778					698	nan	nan	nan	nan		698	-1.29031
55.3218	66.6764	80.12	80.06									-0.410751	-0.487957					699	nan	nan	nan	nan		699	nan
110.771	115.714	62.53	73.8									-0.30607	-0.432118					700	nan	nan	nan	nan		700	nan
109.084	81.1487	87.32	74.25									-0.392861	-0.642197					701	nan	nan	nan	nan		701	nan
62.0607	104.382	60.19	71.2									-0.519917	-0.34159					702	nan	nan	nan	nan		702	nan
47.8676	63.9028	75.12	75.83									-0.4619	-0.445665					703	nan	nan	nan	nan		703	nan
163.06	70.3313	77.23	66.53									-0.453366	-0.544211					704	nan	nan	nan	nan		704	nan
66.4921	75.4465	69.39	69.54									-0.452603	-0.486616					705	0	0.2	0.0555556	0.0471751		705	-1.22849
89.2031	74.9809	80.35	74.57									-0.32914	-0.301953					706	0	0.466667	0.192222	0.161864		706	-1.27001
88.1044	86.6559	72.44	53.38									-0.0640969	-0.0163826					707	0	0.413333	0.123889	0.0728814		707	-1.14818
97.1107	87.2738	76.57	72.81									0.561268	0.37623					708	0	0.0266667	0.005	0.0118644		708	-1.04264
123.837	50.6896	68	74.92									0.286877	0.431084					709	0	0.00666667	0.00111111	0.000847458		709	-0.792214
74.0864	71.6974	84.86	63.21									0.584872	0.761161					710	0	0	0.00444444	0.00677966		710	-0.980012
85.4365	148.526	75.62	60.19									0.663139	0.659204					711	0	0.00666667	0.0322222	0.0166667		711	-0.950817
78.97	59.5066	60.85	84.64									0.285532	0.477621					712	0	0	0.0166667	0.0251412		712	-0.781329
95.3777	61.1322	74.56	62.65									0.581511	0.746138					713	0	0	0.0633333	0.0929379		713	-0.654281
142.79	59.6423	54.9	75.8									0.866011	0.676588					714	0	0.0466667	0.0772222	0.110452		714	-0.777695
102.805	63.7279	69.16	65.53									0.776505	0.80498					715	0.5	0.133333	0.168333	0.103672		715	-0.830846
51.3794	51.6873	272.2	70.83									0.864898	0.686656					716	0	0.1	0.168333	0.139266		716	-0.822218
71.1857	90.5912	70.44	85.03									0.836726	0.816527					717	0	0.01	0.0283333	0.0714689		717	-0.863661
69.5559	80.8058	97.39	74.71									0.760229	0.704765					718	0	0	0.0233333	0.0488701		718	-0.664854
115.304	55.5194	69.87	71.52									0.666812	0.666138					719	0	0	0.025	0.0361582		719	-0.745717
70.8392	109.445	64.23	129.76									0.966844	0.803342					720	0	0	0.015	0.00762712		720	-0.658215
48.4978	75.7187	78.67	72.94									0.844612	0.941832					721	0	0	0	0.00310734		721	-0.675274
62.7092	66.7894	56.19	69.78									1.00242	0.902244					722	0	0	0	0.000847458		722	-0.823076
51.5541	73.2196	63.42	74.13									0.712476	0.908032					723	0	0.02	0.00333333	0.00169492		723	-0.706092
70.7866	65.2217	62.75	127.66									0.834043	0.619272					724	0	0	0	0.0169492		724	-0.457098
105.238	66.5365	73.94	115.24									0.71908	0.701017					725	0	0	0.0166667	0.0268362		725	-0.604963
59.216	59.4112	86.39	70.61									1.09994	0.749429					726	0	0.01	0.0483333	0.0245763		726	-0.699607
67.7214	54.4828	67.54	66.35									0.81698	0.868264					727	0	0	0.0133333	0.0138418		727	-0.675457
149.896	58.3086	107.11	67.77									0.704692	0.861863					728	0	0	0.04	0.020339		728	-0.689505
115.219	122.909	74.59	81.32									0.837067	1.01502					729	0	0	0.0388889	0.0313559		729	-0.639377
58.9052	67.6198	72.72	77.33									0.848754	0.9022					730	0	0	0.0611111	0.05		730	-0.783899
68.8132	80.4286	55.91	296.86									0.859795	0.951524					731	0	0.0633333	0.0333333	0.0299435		731	-0.739625
95.134	57.1122	74.99	68.97									1.21487	1.31707					732	0	0	0.0227778	0.0344633		732	-0.718472
57.6048	60.8508	66.06	114.85									1.05228	1.01531					733	0	0.126667	0.0488889	0.0542373		733	-0.828998
64.6968	80.1942	62.02	68.92									0.821338	0.84097					734	0	0.1	0.0944444	0.14322		734	-0.739073
71.813	66.7093	62.57	73.05									1.12589	1.0285					735	0	0.2	0.115556	0.0988701		735	-0.620715
59.7602	59.9109	61.41	73.3									1.17011	1.16628					736	0	0.113333	0.187222	0.146045		736	-0.6863
81.5825	81.7273	70.79	71.4									1.30659	1.30703					737	0	0.1	0.122778	0.131356		737	-0.744869
46.3882	64.2079	299.46	62.65									1.08008	0.998738					738	0	0.00666667	0.0655556	0.069774		738	-0.659703
86.3864	70.4173	86.38	68.43									1.20548	1.1453					739	0	0.11	0.095	0.0680791		739	-0.741179
102.896	51.7191	69.85	63.86									1.10961	1.23681					740	0.616667	0.123333	0.0438889	0.0330508		740	-0.652422
114.75	62.8277	78.91	82.85									1.1231	1.06653					741	0	0.156667	0.141111	0.10226		741	-0.716896
52.9551	74.5151	84.26	70.92									1.24487	1.13688					742	0	0.1	0.108889	0.0785311		742	-0.706438
46.756	45.6871	72.33	77.99									1.26835	1.39493					743	0	0	0.118333	0.103955		743	-0.76382
50.8305	68.3799	83.39	73.1									1.34447	1.20219					744	0	0	0.125556	0.079661		744	-0.517602
51.8495	53.9335	75.18	70.15									1.08101	1.14185					745	0	0.0933333	0.103333	0.089548		745	-0.487509
88.8457	61.6715	72.46	70.77									1.17164	1.32048					746	0	0.1	0.128889	0.131638		746	-0.542072
87.0993	72.969	77.13	82.85									1.22691	1.25428					747	0.0833333	0.116667	0.0227778	0.145198		747	-0.584142
62.7433	58.7597	68.42	60.33									1.08083	1.14069					748	0	0.163333	0.171111	0.177966		748	-0.565315
80.1823	61.3086	64.18	64.66									0.81039	0.98512					749	0.0166667	0.226667	0.0872222	0.122881		749	-0.449925
73.3689	104.495	57.33	65.27									0.855186	0.899566					750	0	0.143333	0.06	0.0644068		750	-0.561246
52.72	64.4028	81.19	113.52									1.00194	1.19587					751	0	0.386667	0.151111	0.163842		751	-0.456509
50.8761	55.7117	67.78	80.63									0.861442	1.07285					752	0.383333	0.113333	0.0855556	0.119492		752	-0.446632
85.5142	78.3227	331.95	78.4									1.00882	0.868736					753	1.51667	0.303333	0.190556	0.183616		753	-0.257938
84.0635	60.6423	78.6	59.37									1.08451	0.872992					754	0.183333	-0.34	-0.295556	-0.323729		754	-0.301242
67.3529	80.0617	88.21	76.05									0.923716	1.02111					755	-0.5	-0.5	-0.332778	-0.295198		755	-0.246638
46.9816	70.5239	84.22	69.8									0.813523	1.08638					756	0	0	0.0772222	0.100282		756	-0.370829
103.835	53.5292	62.36	295.78									0.946994	0.997228					757	-0.5	-0.463333	-0.407778	-0.40791		757	-0.241979
102.73	60.275	64.34	75.4									0.848167	1.11518					758	-0.316667	-0.28	-0.389444	-0.362994		758	-0.202495
70.5711	63.5585	73.35	66.4									1.02814	0.72568					759	-0.5	-0.463333	-0.31	-0.309887		759	-0.229626
53.5578	83.6312	66.99	68.31									0.933228	0.820601					760	-1	-0.903333	-0.741667	-0.768644		760	-0.049345
59.8588	102.833	64.89	63.9									0.682109	0.85294					761	-0.5	-0.233333	-0.276111	-0.222881		761	-0.229531
88.2493	66.9687	71.8	128.01									0.714867	0.804521					762	-0.5	-0.36	-0.336111	-0.270339		762	-0.130345
102.687	71.4145	75.01	98.89									0.909099	0.753923					763	0	0	0.196667	0.137288		763	-0.266332
55.628	78.6511	346.71	70.71									0.617417	0.63397					764	0.733333	0.2	0.185	0.14322		764	-0.129784
48.2087	69.1101	79.41	69.28									0.683842	0.808582					765	0	0.213333	0.131111	0.134746		765	-0.41383
62.2167	82.1287	59.6	65.31									0.519672	0.708567					766	0	0.1	0.175556	0.175424		766	-0.277087
69.6239	69.438	69.89	68.46									0.311738	0.278763					767	0	0.346667	0.172222	0.183333		767	-0.423561
98.5678	71.48	55.94	75.82									0.326065	0.349696					768	0	0.273333	0.148889	0.102542		768	-0.432117
154.784	72.5212	75.97	63.85									0.42557	0.365872					769	0	0.52	0.193889	0.159887		769	-0.375461
89.6947	78.662	49.31	65.82									0.324403	0.340835					770	0.1	0.393333	0.237222	0.193785		770	-0.304787
95.5943	80.6181	103.61	64.65									0.150057	0.121801					771	0.4	0.22	0.214444	0.162147		771	-0.494347
101.708	58.0989	77.34	71.74									0.0441244	0.105615					772	0.35	0.153333	0.118889	0.0980226		772	-0.354832
53.2078	51.9823	61.8	62									0.0928104	0.00834114					773	0	0.01	0.102222	0.112147		773	-0.298813
46.8755	77.1529	79.74	80.74									0.0862842	0.0510198					774	0	0.2	0.134444	0.14661		774	-0.265687
72.3643	65.7507	78.47	63.9									0.175709	0.226908					775	0	0.1	0.179444	0.15		775	-0.379617
66.8517	63.8424	46.58	67.9									-0.133965	-0.144704					776	0.0333333	0.106667	0.148333	0.139548		776	-0.402056
62.7002	77.5405	82.45	61									-0.560571	-0.71444					777	0	0	0.126111	0.0974576		777	-0.181723
105.24	62.3781	71.4	76.31									-0.740618	-0.684695					778	0.183333	0.17	0.0644444	0.0714689		778	-0.356561
77.7995	62.0578	74.38	63.29									-0.640387	-0.78367					779	0.716667	0.293333	0.111667	0.0870056		779	-0.326771
63.8975	67.159	72.11	70.72									-0.727473	-0.739521					780	0.0666667	0.0133333	0.08	0.0533898		780	-0.612497
102.61	57.4654	72.37	70.54									-0.910837	-0.94682					781	0	0.0133333	0.170556	0.128249		781	-0.615478
65.2424	80.0132	80.19	72.75									-0.859927	-0.971056					782	0	0	0.06	0.10113		782	-0.639665
64.4303	73.9971	49.3	66.01									-0.907241	-0.85546					783	0	0.113333	0.105	0.0644068		783	-0.62574
101.505	51.9392	61.05	65.26									-0.855171	-0.89794					784	0	0	0.0822222	0.0731638		784	-0.607912
82.6707	87.6928	83.56	70.49									-0.88022	-0.933752					785	0	0.08	0.156111	0.116384		785	-0.710234
64.9244	47.2801	81.72	106.08									-0.878218	-0.850641					786	0	0.41	0.196111	0.163842		786	-0.663272
78.2063	81.6256	80.52	69.33									-0.828366	-0.953376					787	0	0.2	0.137222	0.149718		787	-0.551548
88.4753	51.9061	78.48	82.67									-0.722978	-0.795558					788	0	0	0.0605556	0.0827684		788	-0.639685
103.999	68.7337	60.95	82.84									-0.899271	-0.821912					789	0	0	0.0938889	0.113277		789	-0.644417
76.7192	74.9727	77.3	70.95									-0.695828	-0.736304					790	0	0.1	0.101111	0.120621		790	-0.421133
119.563	70.3722	77.31	63.6									-0.811612	-0.707772					791	0	0.126667	0.143889	0.106497		791	-0.681894
76.3141	70.4809	67.27	63.19									-0.649968	-0.698995					792	0	0.313333	0.177222	0.132486		792	-0.750142
51.9975	69.9809	66.47	59.87									-0.73769	-0.617129					793	0	0.253333	0.205	0.185311		793	-0.679046
38.591	91.3023	84.01	71.32									-0.715128	-0.689241					794	0	0.21	0.111111	0.10791		794	-0.575689
57.1807	60.1212	94.32	66.97									-0.655745	-0.838299					795	0	0	0.116667	0.126271		795	-0.519561
82.5356	75.1641	67.58	59.62									-0.737665	-0.730818					796	0	0.0233333	0.0283333	0.0717514		796	-0.547181
90.414	67.9688	63.97	74.48									-0.804302	-0.702565					797	0	0.206667	0.15	0.177119		797	-0.480171
62.9317	60.3262	90.8	70.58									-0.904716	-0.840616					798	0.383333	0.26	0.123889	0.123729		798	-0.595744
56.4916	79.6667	72.89	73.45									-0.89291	-0.817078					799	0.166667	0.1	0.113889	0.104802		799	-0.680825
80.6544	84.0481	72.48	67.9									-0.751028	-0.839403					800	0	0	0.0794444	0.100565		800	-0.571358
75.0254	69.2412	67.94	64.32									-0.779891	-0.859615					801	0	0	0.0211111	0.0432203		801	-0.771615
80.908	63.5736	75.02	79.95									-0.830887	-0.938956					802	0	0	0.0544444	0.0497175		802	-0.594733
131.141	68.6451	56.61	74.75									-0.828312	-0.828646					803	0	0.0766667	0.0638889	0.0754237		803	-0.526443
73.4357	56.5626	77.6	63.09									-0.660521	-0.781582					804	0	0.16	0.0988889	0.0655367		804	-0.693676
68.7746	54.5281	282.3	124.37									-0.758132	-0.79019					805	0	0.00333333	0.117222	0.0768362		805	-0.759597
69.4423	87.8274	63.04	67.28									-0.811032	-0.777833					806	0	0.0733333	0.184444	0.119492		806	-0.631889
113.934	78.6631	48.05	64.19									-0.686351	-0.689709					807	0	0.146667	0.152778	0.192938		807	-0.674689
128.18	71.6899	86.23	77									-0.476463	-0.209225					808	0.0333333	0.0533333	0.0944444	0.14096		808	-0.613972
95.1679	59.6769	61.59	84.17									-0.418706	-0.116212					809	0.466667	0.193333	0.186667	0.139266		809	-0.653784
94.7827	53.9816	76.36	66.17									-0.0290407	-0.0801227					810	0	0.113333	0.207222	0.166949		810	-0.671639
78.7466	74.4324	66.78	67.81									-0.108422	0.0633923					811	0.416667	0.46	0.168333	0.236723		811	-0.64557
83.4243	84.354	84.63	70.39									-0.226775	0.0578371					812	0	0.113333	0.185556	0.214124		812	-0.774673
52.9921	70.1356	68.28	67.7									0.013552	0.114271					813	0	0.0433333	0.125	0.10791		813	-0.720128
73.6185	55.4625	81.51	78.97									0.199292	0.291261					814	0	0.07	0.0644444	0.0590395		814	-0.632299
70.7113	66.3999	71.4	65.11									0.193883	0.332525					815	0	0	0.0411111	0.0519774		815	-0.656661
68.5674	87.8024	79.09	59.87									0.294414	0.522743					816	0	0	0.144444	0.132768		816	-0.625421
91.293	50.376	76.06	66.29									0.243961	0.431625					817	0	0	0.0977778	0.100565		817	-0.584508
64.215	78.5553	75.65	78.68									0.546263	0.590185					818	0	0.133333	0.0883333	0.0827684		818	-0.614536
67.3587	74.4175	65.75	70.88									0.470654	0.671835					819	0	0	0.0172222	0.0282486		819	-0.669338
68.0219	58.448	53.42	63.95									0.606374	0.467441					820	0	0	0.0594444	0.0426554		820	-0.607317
62.8124	107.18	75.29	67.73									0.559889	0.549444					821	0	0	0.0211111	0.0110169		821	-0.615925
52.0956	75.9068	64.87	73.21									0.53244	0.586879					822	0	0	0.005	0.00254237		822	-0.468755
59.958	74.8928	80.78	76.47									0.566624	0.674235					823	0	0	0.00222222	0.00141243		823	-0.452488
60.5135	64.1389	46.21	68.34									0.648148	0.572041					824	0	0	0.00166667	0.0172316		824	-0.430036
86.1552	47.0952	59.52	73.36									0.643181	0.658458					825	0	0	0.00111111	0.00225989		825	-0.502476
142.342	68.7219	77.44	126.24									0.605284	0.526116					826	0.0166667	0.00333333	0.0594444	0.0432203		826	-0.519845
47.5363	60.0232	76.35	73.09									0.731641	0.735002					827	0	0	0.0911111	0.0841808		827	-0.473104
103.343	63.5342	67.56	74.6									0.628348	0.767116					828	-0.5	-0.5	-0.313889	-0.330508		828	-0.197737
81.0289	93.3445	321.5	123.03									0.733931	0.819212					829	-1	-1	-0.850556	-0.85452		829	-0.11576
64.0972	109.558	75.56	66.45									0.927829	1.04374					830	-1	-1	-0.903889	-0.906215		830	-0.116412
108.12	75.2284	59.26	57.27									0.821759	1.03603					831	0	0	0.0266667	0.0330508		831	-0.315357
56.3286	84.0285	73.13	76.53									0.550302	0.786147					832	0	0	0.0294444	0.0234463		832	-0.38979
83.5259	54.8528	71.8	83									0.731486	0.941243					833	0	0.00333333	0.0433333	0.0392655		833	-0.321759
80.6932	104.412	83.03	70.35									0.771031	0.824731					834	0	0.0133333	0.005	0.0129944		834	-0.460567
43.2843	101.816	59.41	72.86									0.980283	1.0628					835	0	0.1	0.0372222	0.0375706		835	-0.342879
107.52	58.4852	82.84	76.95									0.93433	1.01716					836	-0.5	-0.5	-0.413333	-0.422316		836	-0.242737
83.082	92.5781	68.59	66.6									1.00989	0.920563					837	0	0.103333	0.27	0.261017		837	-0.216436
67.7623	68.138	58.19	67.19									0.915561	1.08704					838	-0.133333	0.423333	-0.0488889	-0.0754237		838	0.0268181
76.3944	151.548	86.65	69.12									0.911527	0.873884					839	-1	-0.0233333	-0.363889	-0.359887		839	-0.0753446
79.0616	68.5711	301.83	64.82									0.750524	0.916205					840	-0.666667	-0.703333	-1.27944	-1.24746		840	0.102105
71.7692	86.4661	72.44	65.41									0.77545	0.727448					841	-0.983333	-0.686667	-0.736667	-0.765819		841	0.0280815
44.4075	69.5012	54.11	68.02									0.740369	0.940349					842	-2	-1.55667	-1.26667	-1.31638		842	0.0871063
68.46	102.253	62.92	83.87									0.893009	0.899669					843	-1	-0.38	-0.480556	-0.458475		843	0.01257
61.8894	81.9265	62.83	63.97									0.924691	0.823155					844	0.5	0.34	0.356111	0.312712		844	-0.22794
62.4911	173.911	90.38	71.7									0.677801	0.821795					845	0	0.14	0.163333	0.164124		845	-0.255531
55.2836	54.4868	66.28	61.56									0.912125	0.834224					846	-0.5	-0.42	-0.466111	-0.412994		846	-0.294681
105.967	154.135	96.91	110.47									0.58279	0.650433					847	0	0.266667	0.135556	0.121751		847	-0.156356
69.0496	141.192	58.33	68.23									0.627393	0.767452					848	0	0.346667	0.112222	0.134746		848	-0.148511
75.82	141.501	61.26	73.91									0.641119	0.780706					849	0	0.02	0.065	0.0980226		849	-0.267007
47.5971	113.615	70.45	60.44									0.502542	0.276831					850	0	0.1	0.0166667	0.0477401		850	-0.290263
96.2993	118.986	89.82	63.81									0.277325	0.201194					851	0	0	0.00666667	0.010452		851	-0.260959
89.5282	133.274	49.27	74.48									-0.151115	-0.0371875					852	0	0	0	0.00762712		852	-0.342146
52.3663	85.4214	65.69	66.45									-0.132822	-0.106885					853	0	0.0166667	0.0194444	0.00988701		853	-0.391468
57.4117	182.12	82.9	72.05									-0.272908	-0.418652					854	0	0	0.0144444	0.0350282		854	-0.356644
53.958	81.848	53.12	74.38									-0.464773	-0.472531					855	0	0	0.0733333	0.0725989		855	-0.260857
114.609	143.547	87	69.11									-0.386511	-0.470784					856	0.0333333	0.00666667	0.103333	0.0887006		856	-0.339314
78.0002	57.9972	84.79	78.27									-0.49738	-0.451875					857	0.166667	0.0333333	0.125	0.119209		857	-0.185374
61.5339	77.1117	77.3	60.49									-0.456493	-0.463951					858	-1	-0.946667	-0.839444	-0.866102		858	-0.106169
59.181	74.4573	97.79	59.52									-0.496043	-0.69541					859	-0.333333	-0.466667	-0.305	-0.35339		859	-0.290376
54.3219	89.215	51.22	74.82									-0.570777	-0.413806					860	0	0.273333	0.130556	0.111582		860	-0.342649
47.4443	174.175	64.61	68.5									-0.464002	-0.512472					861	0	0.1	0.120556	0.104802		861	-0.369641
82.2792	99.2795	80.61	69.95									-0.592495	-0.567885					862	0.733333	0.146667	0.0972222	0.144915		862	-0.547023
84.1537	108.242	84.72	121.19									-0.47357	-0.678558					863	0.0666667	0.0133333	0.0716667	0.119209		863	-0.338023
80.038	133.508	72.46	68.88									-0.42265	-0.620479					864	0.466667	0.0933333	0.131667	0.0974576		864	-0.360733
118.788	90.533	68.24	70.23									-0.419902	-0.407388					865	0.766667	0.153333	0.133889	0.119209		865	-0.312878
77.1495	100.464	57.68	107									-0.463708	-0.473082					866	1.16667	0.326667	-0.223333	-0.29209		866	-0.257835
39.7293	90.3675	68.62	74.56									-0.413443	-0.523337					867	1.16667	0.473333	-0.0438889	-0.15226		867	-0.215168
89.5872	61.3062	96.52	71.17									-0.608735	-0.696764					868	-0.4	-1.10333	-1.21556	-1.33446		868	0.16041
94.369	59.7399	87.58	142.79									-0.551699	-0.76552					869	-0.433333	-1.15333	-0.908333	-0.947175		869	0.0462398
57.2984	132.634	62.76	77.22									-0.597025	-0.749884					870	-0.5	-0.89	-0.635556	-0.704802		870	0.124464
95.2772	58.2658	72.31	65.67									-0.598022	-0.53594					871	-0.1	-0.743333	-0.371667	-0.553107		871	0.169673
77.6475	109.583	76.49	62.28									-0.596149	-0.648017					872	-0.05	-0.896667	-0.588333	-0.669774		872	0.336451
56.0169	70.1505	66.51	66.8									-0.472193	-0.678441					873	-0.0833333	-1.38333	-1.06389	-1.09746		873	0.290735
56.1618	186.015	47.28	70.05									-0.551246	-0.454002					874	-0.966667	-1.13667	-1.09556	-1.0548		874	-0.000855566
68.2236	88.6008	67.07	69.17									-0.128269	-0.272642					875	0	0.06	0.180556	0.186158		875	-0.37042
97.8077	167.931	79.4	64.22									0.0573952	0.242186					876	0	0.0333333	0.181667	0.124011		876	-0.74534
111.051	140.498	97.13	73.44									0.294369	0.434167					877	0	0.0266667	0.141667	0.125141		877	-0.707143
72.6288	78.089	75.32	71.16									0.362498	0.62977					878	0	0	0.0305556	0.0415254		878	-0.817683
83.7013	79.2608	81.6	77.98									0.344438	0.512865					879	0.15	0.03	0.0261111	0.0384181		879	-0.739738
102.218	114.079	63.54	67.22									0.477788	0.640441					880	0	0	0.00111111	0.0449153		880	-0.756598
63.2076	79.082	65.54	74.53									0.308623	0.384031					881	0	0	0	0.0242938		881	-0.842714
53.868	75.5895	58.84	74.21									0.264401	0.535716					882	0	0	0.00222222	0.00564972		882	-1.12608
92.4676	156.367	68.1	65.11									0.412364	0.580717					883	0	0.1	0.0166667	0.0107345		883	-0.970541
64.8435	79.1808	82.2	64.86									0.432355	0.633535					884	0	0	0.00166667	0.00819209		884	-0.86713
101.072	127.629	83.04	65.57									0.480754	0.660013					885	0	0	0.0127778	0.00706215		885	-0.830547
54.5787	64.3859	57.12	89.65									0.64207	0.54001					886	0	0	0.0794444	0.0652542		886	-0.737981
83.153	169.799	308.15	68.84									0.728527	0.596624					887	-0.5	-0.466667	-0.325556	-0.270056		887	-0.394077
67.1975	155.535	92.24	72.07									0.583231	0.629011					888	-2	-1.62667	-1.53222	-1.46695		888	0.256882
76.1435	64.158	76.72	61.75									0.493645	0.355901					889	-1.66667	-1.33333	-1.17167	-1.09463		889	0.206949
68.8506	172.523	61.12	61.25									0.150212	0.124873					890	-0.75	-1.12667	-0.931111	-0.827401		890	0.58416
56.8778	81.2656	59.35	62.8									-0.07113	-0.0658131					891	-0.633333	-0.943333	-0.865556	-0.687853		891	0.51915
84.6883	198.598	51.14	68.71									-0.267268	-0.200035					892	-0.216667	-0.44	-0.508889	-0.466667		892	0.429834
127.163	88.943	75.54	66.6									-0.36788	-0.252551					893	-0.633333	-0.523333	-0.466111	-0.478249		893	0.218841
42.6387	120.509	67.71	62.37									-0.368766	-0.317736					894	-0.0833333	-0.396667	-0.396667	-0.408192		894	0.437351
124.543	63.6634	63.89	74.54									-0.305696	-0.32113					895	-0.5	-0.726667	-0.464444	-0.398023		895	0.473932
121.341	63.1811	92.79	78.25									-0.326891	-0.391951					896	-0.383333	-0.616667	-0.351111	-0.362147		896	0.387667
86.4398	167.244	52.6	63.58									-0.527613	-0.516411					897	-0.3	-0.446667	-0.32	-0.365819		897	0.301262
78.7925	64.5854	67.15	59.13									-0.646988	-0.592216					898	-0.433333	-0.146667	0.163889	0.160452		898	0.290278
106.459	59.9128	88.42	58.62									-0.515024	-0.657224					899	-0.783333	0.42	0.708889	0.705932		899	0.255761
61.7936	221.597	52.48	67.07									-0.433117	-0.69323					900	-2	-0.623333	-0.441667	-0.401412		900	0.385139
46.3222	59.971	52.33	74.74									-0.478338	-0.5311					901	-2	-0.59	-0.421667	-0.388418		901	0.508429
95.1428	48.7119	57.52	63.91									-0.509572	-0.690878					902	-0.5	-0.433333	-0.436111	-0.376271		902	0.649384
101.21	78.6105	59.75	58.13									-0.445702	-0.484155					903	-0.533333	-0.436667	-0.306111	-0.318362		903	0.713726
74.3259	129.674	73.38	75.78									-0.633777	-0.536457					904	-0.15	-0.153333	-0.210556	-0.229944		904	0.892469
84.1383	88.6593	83.76	68.81									-0.543123	-0.607063					905	-0.316667	-0.266667	-0.240556	-0.266384		905	0.543734
67.109	77.2763	85.59	87.04									-0.644506	-0.551616					906	-0.45	-0.196667	-0.237778	-0.278814		906	0.850681
57.5271	72.2872	77.12	68.4									-0.532003	-0.558217					907	-0.0333333	-0.25	-0.199444	-0.260452		907	1.11777
56.5813	165.203	83.34	78.47									-0.308914	-0.335251					908	-0.333333	-0.363333	-0.302778	-0.318644		908	0.49877
51.8682	71.2592	95.2	68.46									-0.430495	-0.295167					909	-0.0166667	-0.143333	-0.305556	-0.311299		909	0.615194
55.4791	84.519	60.78	73.95									-0.178623	-0.123489					910	-0.166667	-0.12	-0.277222	-0.256497		910	0.504867
83.9026	74.2772	53.28	64.61									0.0943725	0.306055					911	0	-0.26	-0.296667	-0.349435		911	0.55623
131.335	86.5052	67.74	73.59									0.239257	0.411147					912	-0.6	-0.18	-0.415	-0.453107		912	0.381014
105.178	235.09	105	76.14									0.481403	0.503036					913	-0.2	-0.236667	-0.576111	-0.554237		913	0.597103
72.2225	70.0152	53.72	67.73									0.451984	0.646765					914	-0.333333	-0.183333	-0.550556	-0.550282		914	0.494533
45.554	129.511	84.05	74.46									0.494414	0.635519					915	-0.983333	-0.273333	-0.553889	-0.59322		915	0.50842
104.875	266.211	68.16	68.4									0.306066	0.528627					916	-2	-0.603333	-0.947222	-1.01271		916	0.406623
54.3328	109.131	65.49	73.48									0.571845	0.614769					917	-2	-0.716667	-1.07611	-1.19605		917	0.225438
53.9605	128.295	91.19	74.65									0.831961	0.948491					918	-0.5	0.01	-0.551667	-0.613559		918	-0.173641
46.6167	166.395	82.02	61.86									0.806014	0.73552					919	-0.5	-0.363333	-0.455	-0.458192		919	-0.61977
106.192	60.4133	77.69	61.88									0.738355	0.945265					920	nan	nan	nan	nan		920	nan
103.914	90.1245	84.68	66.61									0.550404	0.651226					921	0	0	0.00444444	0.00564972		921	-0.858273
57.2423	92.1119	278.87	70.05									0.727225	0.747394					922	0	0.0166667	0.0344444	0.029096		922	-1.05803
55.3937	120.917	62.96	66.57									0.577988	0.809076					923	0	0.0633333	0.0477778	0.0491525		923	-0.947548
111.189	104.562	64.74	63.6									0.69588	0.695355					924	0	0	0.0288889	0.0161017		924	-0.560533
74.8306	148.259	53.35	64.94									0.666827	0.773819					925	0	0.0266667	0.00555556	0.00451977		925	-0.680902
60.6525	55.2795	76.02	74.5									0.752953	0.815142					926	0	0	0	0.00112994		926	-1.19159
52.8496	94.0175	74.75	78.87									0.47838	0.686859					927	0	0	0.015	0.0121469		927	-1.42283
76.2219	128.249	119.98	65.28									0.65739	0.821395					928	0	0	0.00722222	0.00367232		928	-1.48409
66.9611	72.1462	74.67	61.82									0.763284	0.848045					929	0	0.00333333	0.0144444	0.0158192		929	-1.57644
93.9098	131.663	66.97	76.42									0.892226	1.02876					930	0	0	0.00833333	0.029661		930	-1.58132
107.7	62.4206	70.21	73.27									0.899978	0.997238					931	0	0.0366667	0.0161111	0.0200565		931	-1.62693
81.0649	119.548	302.36	67.27									0.847648	0.683612					932	0	0.04	0.0311111	0.0502825		932	-1.31027
56.9562	160.331	64.57	67.97									0.988422	1.15016					933	0	0.123333	0.0644444	0.0536723		933	-1.55527
77.1006	223.255	46.55	72.3									0.852632	0.808869					934	0	0.0366667	0.155	0.0872881		934	-1.45751
81.3031	79.1803	50.47	76.51									1.01035	1.28539					935	0	0	0.0266667	0.0214689		935	-1.73459
53.1153	92.4969	89.04	96.89									1.16644	1.16372					936	0	0	0	0.00367232		936	-1.68006
103.489	74.4309	79.41	68.68									0.83503	1.17722					937	0	0	0	0		937	-1.69668
61.1044	71.8822	47.92	74.01									0.962563	1.20713					938	0	0	0.01	0.00847458		938	-1.27048
70.8208	77.1973	73.02	59.82									1.02254	1.10457					939	0	0	0.00166667	0.00819209		939	-1.62232
84.3589	53.8582	66.04	90.74									1.15598	1.13773					940	0	0	0.00666667	0.00338983		940	-1.62699
61.3854	57.7835	78.28	63.67									0.936701	1.02555					941	0	0	0.035	0.0262712		941	-1.84292
102.219	99.4527	70.92	62.02									0.929988	0.890173					942	0.2	0.04	0.0872222	0.130508		942	-1.41438
54.106	60.7893	56.21	73.09									0.712357	0.943254					943	0	0.01	0.08	0.122034		943	-1.19943
84.8362	94.3714	75.22	64.1									0.991991	1.19348					944	0	0.1	0.130556	0.160734		944	-1.21822
64.3034	68.3598	88.63	71.52									0.98171	1.00311					945	nan	nan	nan	nan		945	nan
74.6839	84.5178	77.48	67.72									1.30052	1.22377					946	0	0.286667	0.0922222	0.143785		946	-1.11133
43.6819	81.701	66.59	75.03									0.872125	0.982795					947	0	0.273333	0.195556	0.151695		947	-1.33976
96.9853	75.8097	73.66	70.69									0.938805	0.907357					948	0.3	0.306667	0.187778	0.103672		948	-1.58339
54.2115	110.131	102.83	70.51									0.962583	1.20525					949	0.266667	0.0866667	0.143333	0.0799435		949	-1.43023
56.4696	112.344	75.63	85.8									0.960712	1.13957					950	0.333333	0.0933333	0.0744444	0.0666667		950	-1.40518
53.5479	157.658	72.14	73.92									1.22288	1.09335					951	0	0.226667	0.112222	0.0675141		951	-1.40153
43.1098	64.3489	80.66	65.21									1.1127	1.08292					952	0	0.13	0.0938889	0.0918079		952	-1.65907
71.049	111.199	97.36	67.16									0.994807	0.924753					953	0	0.336667	0.177222	0.138136		953	-1.77855
46.5426	81.0123	71.13	61.06									0.807624	0.790757					954	0	0.316667	0.206667	0.123729		954	-1.10133
60.7235	106.97	52.69	126.2									0.843946	0.885696					955	0	0.323333	0.157778	0.15113		955	-1.14044
62.7715	61.487	93.68	68.38									1.08746	1.07603					956	0	0.08	0.24	0.190678		956	-1.03609
80.427	94.4241	65	67.53									1.14316	1.21166					957	0.133333	0.106667	0.157778	0.207345		957	-1.06761
68.3127	67.0635	66.11	73.47									1.12029	1.21365					958	0	0	0.1	0.150282		958	-1.16041
76.2726	85.4762	334.66	65.7									1.02166	1.0903					959	0.633333	0.183333	0.131111	0.134746		959	-0.949047
63.1642	135.828	70.41	64.53									0.77182	0.914088					960	-0.5	-0.313333	-0.333333	-0.307345		960	-0.490793
81.2885	146.785	89.07	73.49									1.14152	1.19031					961	0	0.0266667	0.118333	0.153672		961	-0.182009
58.2668	79.147	72.24	80.83									1.37412	1.30753					962	-0.5	-0.346667	-0.448333	-0.441525		962	-0.0353241
71.5504	68.8652	85.37	87.71									0.855981	0.909848					963	-0.5	-0.353333	-0.381667	-0.374011		963	-0.12545
62.3623	76.0799	71.72	74.57									1.14157	1.07516					964	-0.85	-0.5	-0.828333	-0.749435		964	-0.179322
59.6513	51.9375	65.06	72.56									0.855498	0.750844					965	1.33333	0.64	0.292778	0.288418		965	-0.170826
65.2615	81.3501	81.58	65.81									0.707026	0.809275					966	1.66667	0.67	0.342778	0.317514		966	-0.279378
76.6309	92.3802	321.23	68.6									0.657644	0.845217					967	0.516667	-0.153333	-0.437222	-0.55904		967	-0.194514
47.1578	69.4065	56.22	65.75									0.776288	0.719827					968	-0.966667	-1.1	-1.23	-1.21949		968	0.209377
62.2797	72.6176	325.5	70.4									0.553336	0.749894					969	-0.183333	-0.87	-0.963889	-0.872034		969	0.236911
79.6459	66.7236	79.61	74.29									0.654128	0.620935					970	-0.25	-0.386667	-0.728333	-0.640678		970	0.243701
74.1255	83.3319	75	70.9									0.37944	0.430692					971	-0.466667	-0.336667	-0.766111	-0.599718		971	0.253109
81.6523	121.764	88.22	66.1									0.471198	0.478778					972	-0.983333	-0.3	-0.585556	-0.487571		972	0.450906
43.539	123.184	63.51	75.89									0.75072	0.870018					973	-0.516667	-0.46	-0.602778	-0.519209		973	0.359975
65.0541	71.2071	99.3	72.03									0.569487	0.707972					974	-0.55	-0.74	-0.570556	-0.505085		974	0.216988
60.1352	53.0771	57.12	82.8									0.475129	0.477346					975	-0.85	-0.78	-0.55	-0.457345		975	0.251095
60.6906	67.6023	57.28	77.32									0.407155	0.553622					976	-0.75	-0.496667	-0.356111	-0.365537		976	0.274282
83.7659	74.6171	88.57	61.54									0.334714	0.370887					977	-0.6	-0.593333	-0.335	-0.421751		977	0.427109
71.3058	114.815	60.25	72.34									0.114849	0.0564307					978	-0.616667	-0.77	-0.389444	-0.472316		978	0.442077
74.8936	51.9099	75	126.54									0.262583	0.111631					979	-0.833333	-0.586667	-0.392778	-0.434746		979	0.462479
66.3793	113.737	71.31	83.37									0.0541092	0.211506					980	-0.483333	-0.453333	-0.385	-0.408192		980	0.479979
75.5903	85.1718	62.6	61.05									0.102222	0.0899296					981	-0.3	-0.296667	-0.329444	-0.35791		981	0.506562
85.3807	171.531	63.6	64.53									0.10875	0.0175779					982	-0.516667	-0.463333	-0.352778	-0.372881		982	0.586012
52.6467	127.843	87.42	70.82									0.0231828	0.194068					983	-0.0666667	-0.443333	-0.397778	-0.395763		983	0.522821
81.5237	59.4438	95.24	69.93									0.188487	0.185759					984	-0.266667	-0.553333	-0.452778	-0.405932		984	0.788685
62.4756	78.1912	75.44	106.72									0.413529	0.401991					985	-0.25	-0.733333	-0.558333	-0.493503		985	0.765381
52.9978	116.269	101.83	65.03									0.615026	0.453365					986	-0.366667	-0.49	-0.376111	-0.427119		986	0.37317
52.6053	104.92	75.03	73.04									0.630045	0.468755					987	-0.633333	-0.633333	-0.350556	-0.39096		987	0.3946
87.6737	64.3347	60.3	72									0.46754	0.400589					988	-0.533333	-0.363333	-0.340556	-0.392373		988	0.400619
92.402	82.2631	93.82	68.06									0.474342	0.367904					989	-0.6	-0.203333	-0.370556	-0.376271		989	0.340041
66.002	101.591	66.52	67.41									0.609894	0.389254					990	-0.466667	-0.253333	-0.373333	-0.374859		990	0.439983
40.2935	78.4255	70.15	74.32									0.22607	0.173337					991	-0.45	-0.296667	-0.345556	-0.334181		991	0.572641
90.5588	60.4785	67.82	78.1									0.246744	0.138752					992	-0.75	-0.403333	-0.571111	-0.511017		992	0.374893
82.091	145.269	66.26	69.25									0.2482	0.331467					993	-0.5	-0.676667	-0.640556	-0.557345		993	0.386463
94.7039	51.188	85.76	67.01									0.474907	0.598028					994	-0.5	-0.72	-0.507778	-0.459887		994	0.374443
81.8965	163.113	86.33	81.41									0.582493	0.487371					995	-0.383333	-0.616667	-0.432222	-0.413277		995	0.260172
43.881	48.9601	61.32	68.84									0.760504	0.511714					996	-0.15	-0.453333	-0.424444	-0.45565		996	0.4103
50.8974	55.2118	94.45	68.34									0.723657	0.7166					997	-0.0666667	-0.21	-0.427778	-0.472881		997	0.55272
81.1833	60.7791	60.68	67.87									0.395719	0.564972					998	0	-0.12	-0.56	-0.600847		998	0.844481
45.3627	75.2588	292.96	63.59									0.502653	0.547529					999	-0.466667	-0.353333	-0.786111	-0.730791		999	0.729122
79.5437	114.688	47.81	69.31									0.475723	0.498878					1000	-1.43333	-0.893333	-1.01944	-0.927119		1000	0.450502
46.4961	128.197	54.17	64.91									0.490694	0.499051					1001	-1.56667	-0.953333	-1.27444	-1.20989		1001	0.339206
72.7372	68.4598	95.16	65.6									0.387825	0.24947					1002	0	0.553333	0.411111	0.476836		1002	-0.263524
114.819	68.1387	92.1	58.49									0.321612	0.304797					1003	0	0.53	0.421667	0.368644		1003	-0.0584219
80.6595	206.12	65.76	65.64									0.478433	0.213138					1004	0	0.43	0.264444	0.216949		1004	-0.12088
40.7433	62.485	71.49	145.04									0.508174	0.404105					1005	0.3	-0.123333	-0.0838889	-0.181921		1005	-0.183548
97.1946	105.643	74.91	80.51									0.932973	0.891525					1006	1.06667	-0.186667	0.00555556	-0.118644		1006	-0.403052
59.7557	75.6969	94.83	66.48									0.883423	0.826025					1007	1.88333	0.43	0.513889	0.573446		1007	-0.236459
67.1573	95.9957	53.27	74.62									0.87949	0.865404					1008	0.933333	-0.436667	-0.278333	-0.308192		1008	-0.01205
77.0669	125.614	79.64	73.05									0.586875	0.860291					1009	-0.983333	-1.02	-1.01667	-1.08305		1009	0.0874077
52.6167	71.6241	77.64	67.05									1.10004	0.992409					1010	nan	nan	nan	nan		1010	nan
71.9849	53.9529	74.6	75.56									0.796457	0.740321					1011	-2	-0.906667	-1.08556	-1.07373		1011	0.319906
45.286	96.5273	61.81	67.91									0.7556	0.8722					1012	-2	-0.973333	-0.986111	-1.00395		1012	0.132438
41.4451	107.87	49.1	65.96									1.1425	1.32008					1013	-1.5	-0.453333	-0.581667	-0.570056		1013	0.0576253
82.1154	101.217	80.98	68.73									1.04455	1.04301					1014	0	0.89	0.886667	0.885028		1014	-0.55464
84.1902	78.3992	57.15	57.21									1.14664	0.869611					1015	-0.766667	-0.416667	-0.608333	-0.510452		1015	-0.0974801
58.7131	93.5746	58.43	79.99									0.632644	0.699161					1016	0.983333	0.85	0.664444	0.665254		1016	-0.104555
88.5089	101.871	63.41	70.6									0.691374	0.84352					1017	-0.133333	-0.57	-0.668333	-0.700847		1017	0.271137
63.8111	53.9018	83.57	67.03									0.947988	0.812693					1018	-0.316667	-0.48	-0.574444	-0.570904		1018	0.295891
51.7096	73.9555	299.52	77.13									0.79756	1.07005					1019	-0.3	-0.543333	-0.604444	-0.622316		1019	0.47304
72.3381	76.5617	89.72	70.78									0.524696	0.767067					1020	-0.366667	-0.436667	-0.539444	-0.611299		1020	0.352566
86.0719	61.7266	80.54	124.88									0.887429	1.18897					1021	-0.75	-0.403333	-0.483333	-0.537853		1021	0.409375
93.5719	146.315	60.5	68.77									0.971775	1.1955					1022	-0.316667	-0.373333	-0.407778	-0.431638		1022	0.506336
67.6409	126.096	88.61	68.96									1.06448	1.15465					1023	-0.25	-0.506667	-0.429444	-0.465537		1023	0.508245
57.9472	97.6821	87.68	69.33									0.968093	1.02471					1024	-0.25	-0.743333	-0.523333	-0.566384		1024	0.723612
67.2122	68.3892	76.44	73.62									0.651882	0.887665					1025	-0.566667	-0.783333	-0.549444	-0.517797		1025	0.489502
113.535	70.1518	59.02	65.38									0.98855	1.06866					1026	-0.5	-0.75	-0.519444	-0.521469		1026	0.445237
64.0746	167.031	67.31	75.58									0.809219	0.953241					1027	-0.383333	-0.55	-0.446111	-0.478531		1027	0.619357
77.4675	64.6649	65.52	59.77									0.99179	1.0294					1028	-0.833333	-0.426667	-0.406111	-0.494633		1028	0.641656
73.9561	51.7229	82.79	71.77									0.813318	1.26646					1029	-0.4	-0.423333	-0.438333	-0.527966		1029	0.482692
42.5889	78.1407	59.92	74.33									1.06232	1.01094					1030	-0.05	-0.333333	-0.456111	-0.562712		1030	0.503245
85.3689	86.0029	96.55	62.53									0.941263	1.07414					1031	-0.183333	-0.276667	-0.491111	-0.571186		1031	0.720793
45.3652	95.9619	60.21	66.07									1.01887	0.99895					1032	-0.2	-0.503333	-0.59	-0.630508		1032	0.751673
62.0186	92.2003	48.97	60.63									0.569425	0.701111					1033	-0.366667	-0.673333	-0.646667	-0.616384		1033	0.739461
58.6954	144.973	73.18	82.2									0.935327	0.885655					1034	-0.616667	-0.803333	-0.875	-0.749718		1034	0.183358
64.317	70.5963	65.84	72.08									0.970042	1.21729					1035	0.166667	-0.353333	-0.5	-0.323446		1035	-0.106456
60.9447	103.366	304.53	62.9									1.06315	1.10461					1036	0.666667	0.16	-0.0788889	0.0762712		1036	-0.129056
69.8969	130.691	64.02	57.73									0.926144	1.04304					1037	1.8	1.02333	0.798333	0.95904		1037	-0.29467
61.9331	113.457	53.55	65.21									0.702468	0.967434					1038	-0.883333	-0.313333	-0.450556	-0.209322		1038	-0.00790839
77.6349	64.6762	62.04	81.07									0.679075	0.979065					1039	0.116667	0.653333	0.732778	0.864972		1039	-0.274287
51.3513	101.943	49.01	80.72									0.994353	1.00263					1040	-0.5	0.253333	0.190556	0.257345		1040	-0.0749535
71.3729	105.573	67.83	71.48									0.930388	0.863607					1041	-0.7	0.04	-0.182778	-0.215254		1041	-0.141329
90.728	75.7808	106.3	57.28									0.660862	0.641725					1042	-1	-0.0266667	-0.0805556	-0.183616		1042	0.061933
99.9295	119.039	66.84	71.85									0.968701	0.754824					1043	-1.48333	-0.586667	-0.635	-0.715537		1043	0.142901
69.7197	61.8473	73.3	66.86									0.815094	0.708519					1044	-1.98333	-1.5	-1.08667	-1.13559		1044	0.621562
92.5829	130.294	74.05	73.12									0.845274	0.755983					1045	-1.51667	-1.48333	-1.07444	-1.06412		1045	0.424392
88.6627	90.3038	63.35	58.53									0.737263	0.98511					1046	-1.4	-1.01	-0.704444	-0.542938		1046	0.41312
75.7853	91.4986	64.67	65.13									0.83748	0.867696					1047	-0.866667	-1.11667	-1.10389	-0.989831		1047	0.548878
49.7726	88.1514	59.79	64.28									0.865027	1.01744					1048	-1.9	-1.15	-1.18889	-1.01667		1048	0.429525
45.3047	55.2083	70.61	75.04									0.720336	0.766697					1049	-1.5	-0.693333	-0.763333	-0.655932		1049	0.0438351
54.8739	151.617	75.71	76.9									0.814645	0.639718					1050	0	0.876667	0.79	0.875706		1050	-0.234206
74.1229	73.5492	72.85	76.29									0.844809	0.608482					1051	-1	-0.46	-0.432222	-0.273729		1051	-0.0626934
54.6546	77.1421	65.28	69.47									0.72075	0.673221					1052	-1.5	-1.1	-1.06056	-0.961864		1052	-0.0102517
97.5919	77.6093	79.81	70.85									0.744055	0.747228					1053	0	0	0.246111	0.338983		1053	-0.239695
44.3361	67.7183	62.66	70.5									0.626366	0.667584					1054	0	0.193333	0.22	0.335028		1054	-0.408861
75.5352	92.1514	57.54	73.58									1.05523	1.06596					1055	0.133333	0.23	0.236111	0.270621		1055	-0.474532
59.2587	84.5487	70.24	94.85									1.14574	1.1208					1056	0.0166667	0.413333	0.262222	0.335593		1056	-0.292237
79.0236	85.165	70.2	66.88									0.961312	1.12183					1057	-0.5	-0.336667	-0.195556	-0.0855932		1057	-0.242951
82.0243	58.7296	86.66	72.48									1.43137	1.53193					1058	-0.483333	-0.05	0.025	0.099435		1058	-0.320147
58.6386	49.1402	91.68	63.34									1.1131	1.36284					1059	-1.5	-1.04	-0.718889	-0.711582		1059	0.0153605
52.5131	83.747	313.78	64.67									0.945243	0.938874					1060	-1.5	-1.28333	-1.04778	-1.09605		1060	0.572585
112.927	54.8068	59.99	84.89									1.01627	0.934608					1061	-1.03333	-1.16333	-0.965	-0.975424		1061	0.808791
72.4188	62.8483	67.58	67.46									0.888967	1.10598					1062	-0.65	-1.13667	-0.802778	-0.85904		1062	0.631668
51.526	71.4764	54.83	74.99									0.840513	0.883887					1063	-0.683333	-0.713333	-0.671111	-0.622881		1063	0.463654
70.0114	83.5189	54.12	69.82									0.563162	0.748922					1064	-0.45	-0.7	-0.634444	-0.542655		1064	0.280914
71.3414	83.2796	318.52	73.08									0.454874	0.518422					1065	-0.716667	-0.663333	-0.632222	-0.536723		1065	0.428333
57.8915	63.2223	84.35	74.04									0.505897	0.559961					1066	-0.15	-0.563333	-0.741111	-0.629944		1066	0.480545
47.8252	64.7034	76.48	68.38									0.657081	0.555565					1067	-0.65	-0.336667	-0.623333	-0.60226		1067	0.529702
113.4	60.8909	64.77	68.37									0.545945	0.44035					1068	-0.283333	-0.433333	-0.652778	-0.59774		1068	0.498173
80.5105	92.7479	81.82	71.57									0.35055	0.52648					1069	-0.2	-0.69	-0.613889	-0.585311		1069	0.643707
74.689	106.922	64.13	74.17									0.56328	0.646242					1070	-0.366667	-0.706667	-0.578333	-0.581356		1070	1.05041
79.7246	60.4176	87.35	75.41									0.354342	0.522959					1071	-0.3	-0.793333	-0.658889	-0.671469		1071	0.661104
75.0062	91.7457	79.92	128.46									0.776329	0.617985					1072	-0.266667	-1.05	-0.7	-0.731073		1072	0.75076
85.8326	50.4522	82.78	75.05									0.676545	0.670205					1073	-0.283333	-1.07	-0.674444	-0.809322		1073	0.332635
43.2442	97.02	57.23	71.98									0.903877	0.910552					1074	-0.6	-0.96	-0.838333	-0.937006		1074	0.20211
75.3891	100.989	75.77	66.63									1.03061	0.862993					1075	-0.35	-0.706667	-1.05389	-1.11158		1075	0.250805
46.9215	71.4038	70.88	73.17									0.799939	0.754962					1076	-0.133333	-0.656667	-1.10556	-1.20424		1076	0.211422
68.077	109.653	90.39	67.84									1.16417	0.993751					1077	0.85	0.64	0.251111	0.225706		1077	-0.198407
76.2734	64.993	79.2	66.46									1.12182	1.06809					1078	0.45	0.846667	0.704444	0.715537		1078	-0.287336
112.883	77.5434	85.28	66.75									0.967521	0.947767					1079	0	0.68	0.651111	0.59887		1079	-0.319447
58.9324	67.9528	71.55	55.05									0.861112	0.993664					1080	0	0.53	0.48	0.439831		1080	-0.352591
88.073	56.5753	71.31	68.22									1.13597	0.972665					1081	0	0.44	0.388333	0.357627		1081	-0.370748
108.657	72.3091	49.79	70.62									1.28828	0.995625					1082	0.8	0.433333	0.225	0.238136		1082	-0.461398
65.0755	48.7219	78.08	69.08									1.10365	1.08074					1083	0.95	-0.0233333	-0.276111	-0.266384		1083	-0.158422
50.4271	89.8532	64.57	70.5									0.945392	1.17304					1084	0.05	0.26	0.347222	0.282768		1084	-0.244467
59.5773	76.758	80.01	77.93									0.933275	0.962245					1085	-0.366667	-0.45	-0.172778	-0.190678		1085	-0.271067
62.3939	88.559	82.05	71.25									0.731282	1.00394					1086	0.3	-0.233333	-0.107222	-0.141243		1086	-0.192225
68.9487	104.431	63.66	78.69									0.90468	0.88213					1087	0.0333333	-0.393333	-0.141667	-0.14661		1087	-0.294153
60.6465	96.8671	72.63	65.71									1.10134	0.935281					1088	0.3	0.22	0.307778	0.386158		1088	-0.399203
49.8867	49.5391	71.67	76.29									0.867407	0.739388					1089	-0.0833333	0.00666667	-0.241667	-0.225424		1089	-0.158944
54.1227	64.8794	56.21	71.16									0.838422	0.945595					1090	0	0.396667	0.216111	0.214972		1090	-0.25774
44.9897	97.5281	79.96	129.15									1.14263	1.23472					1091	0.5	0.446667	0.228889	0.225706		1091	-0.154744
74.9813	134.011	81.83	76.19									1.01706	1.14145					1092	0	0.09	0.326667	0.25452		1092	-0.235235
53.3189	112.547	76.55	65.21									1.09181	0.958445					1093	-1	-0.916667	-0.691111	-0.661299		1093	-0.103307
101.088	135.319	60.86	69.77									0.827008	0.811737					1094	0	0.256667	0.412222	0.425706		1094	nan
108.807	170.268	69.38	76.23									1.01477	1.10058					1095	0.5	0.27	0.428889	0.510452		1095	-0.154557
98.6241	89.3883	59.93	73.27									1.17674	1.35375					1096	0.633333	-0.646667	-0.524444	-0.408757		1096	-0.146344
53.1822	89.5285	55.52	57.17									1.32086	1.32499					1097	-0.416667	-0.916667	-0.765	-0.65678		1097	-0.0724435
59.8733	136.323	59.51	72.57									1.15292	1.12276					1098	0	-0.496667	-0.645556	-0.54322		1098	0.109196
105.231	183.075	53.5	69.39									0.793863	0.836724					1099	-0.383333	-0.956667	-0.970556	-0.891525		1099	0.274855
51.206	104.849	63.24	72.54									0.542874	0.589699					1100	-0.4	-1.02	-0.843333	-0.791525		1100	0.417208
60.0518	80.6165	72.08	75.77									0.708013	0.555039					1101	-0.283333	-0.813333	-0.813889	-0.742938		1101	0.431488
54.0829	69.6226	68.96	77.59									0.706494	0.725654					1102	-0.366667	-0.52	-0.763333	-0.711582		1102	0.373015
65.3847	96.4804	68.06	69.76									0.42798	0.601669					1103	-0.616667	-0.713333	-0.859444	-0.84322		1103	0.427249
63.2572	70.5852	85.78	71.76									0.436954	0.599465					1104	-0.35	-0.49	-0.806667	-0.834463		1104	0.468315
82.3591	79.4044	61.02	72.77									0.386437	0.608393					1105	0	-0.23	-0.683889	-0.791525		1105	0.440641
54.8523	65.3474	62.75	74.79									0.17401	0.374929					1106	-0.1	-0.19	-0.792222	-0.879096		1106	0.310362
60.0695	55.2597	51.55	66.69									0.0553482	0.0625356					1107	-0.2	-0.65	-0.820556	-0.972034		1107	0.544696
70.8275	102.611	65.1	80.45									-0.355003	-0.400423					1108	-0.45	-0.973333	-0.984444	-1.03277		1108	0.324455
76.8927	121.116	86.38	60.42									-0.438087	-0.514597					1109	0.566667	0.00333333	0.0127778	-0.104802		1109	-0.408699
117.508	54.4866	77.97	69.79									-0.507527	-0.68668					1110	1.28333	0.876667	0.836111	0.799718		1110	-0.64277
55.5218	74.1231	72.49	77.9									-0.427115	-0.666302					1111	0.55	-0.273333	-0.157778	-0.268927		1111	-0.295652
57.9109	86.507	60.59	69.11									-0.298282	-0.49202					1112	0.0666667	-0.04	0.136667	0.070339		1112	-0.562539
78.9998	84.1842	54.18	74.63									-0.37997	-0.299823					1113	0.866667	0.323333	0.54	0.522316		1113	-0.281256
99.9941	69.4319	90.37	62.42									-0.364518	-0.302989					1114	-0.283333	-0.00333333	0.0116667	0.00762712		1114	-0.243038
83.8343	76.127	81.78	66.51									-0.21768	-0.192443					1115	-2	-1.33	-1.41167	-1.45734		1115	0.0271831
36.6764	109.927	59.99	71.09									-0.186059	-0.258476					1116	-1.78333	-1.35333	-1.44833	-1.49887		1116	0.0204955
60.4682	105.117	55.25	68.04									0.0776714	0.0829971					1117	-1.5	-0.816667	-0.907778	-1.04237		1117	0.0293697
76.7641	57.801	78.62	73.38									0.305696	0.22954					1118	0.133333	0.136667	-0.108333	-0.0983051		1118	-0.212051
121.573	206.037	66.85	71.18									0.388702	0.436668					1119	0.45	0.456667	0.282778	0.301977		1119	-0.402461
62.5504	117.756	74.56	59.55									0.720738	0.617326					1120	0.266667	0.27	0.250556	0.298588		1120	-0.471973
51.2722	66.2031	78.55	65.94									0.515569	0.751757					1121	0.683333	0.25	0.27	0.30226		1121	-0.581147
56.0068	77.4732	69.82	57.32									0.357143	0.363308					1122	0.0666667	0.14	0.131667	0.283051		1122	-0.301938
66.8905	60.8983	65.24	67.6									0.319775	0.261639					1123	-0.316667	-0.446667	-0.304444	-0.179944		1123	-0.353628
61.4316	65.0766	55.42	61.42									0.155633	0.362394					1124	1.13333	0.616667	0.348333	0.505932		1124	-0.73314
53.8049	32.9694	66.54	70.23									0.3405	0.333984					1125	1.41667	1.06	0.578333	0.684181		1125	-0.898022
54.7166	64.5577	62.18	66.41									0.448546	0.498776					1126	0.5	-0.156667	-0.437222	-0.29548		1126	-0.271211
72.7787	61.5908	83.95	76.22									0.560616	0.597323					1127	-0.166667	-0.46	-0.733889	-0.690395		1127	-0.0550341
50.572	126.688	48.42	71.71									0.563435	0.583474					1128	-0.633333	-1.10667	-1.22333	-1.12966		1128	0.138001
44.7916	85.1208	71.91	99.77									0.234927	0.427982					1129	-0.566667	-0.99	-0.924444	-0.975424		1129	0.285651
65.1216	111.535	59.4	132.38									0.0843387	0.131352					1130	-1.03333	-1.18	-0.873889	-0.90226		1130	0.270083
76.842	69.1607	49.97	129.7									-0.0311906	0.0521227					1131	-0.716667	-0.993333	-0.760556	-0.804237		1131	0.310179
60.1668	61.6247	309.26	69.58									0.111831	-0.117658					1132	-0.766667	-1.01	-0.65	-0.700282		1132	0.53407
85.3889	89.5381	57.67	54.29									-0.0332791	0.0668917					1133	-0.683333	-0.543333	-0.466667	-0.561582		1133	0.27634
76.7154	59.4375	65.01	68.48									-0.0158065	0.0376912					1134	-0.65	-0.516667	-0.461111	-0.54661		1134	0.439338
45.6916	72.7401	77.84	58.98									0.118979	0.225096					1135	-0.2	-0.303333	-0.478333	-0.529661		1135	0.497841
61.897	59.5856	85.52	72.16									0.076953	0.107261					1136	-0.333333	-0.346667	-0.517222	-0.590678		1136	0.666023
47.6966	60.8462	51.11	78.22									-0.0772851	0.136888					1137	-1.01667	-0.443333	-0.456111	-0.580508		1137	0.661107
66.881	110.445	64.46	58.98									0.0668508	0.318807					1138	-0.833333	-0.71	-0.536111	-0.592373		1138	0.577097
86.1932	57.7395	69.2	70.23									-0.040909	0.163214					1139	-1.03333	-0.59	-0.540556	-0.568079		1139	0.673752
57.2633	70.5101	67.4	143.32									-0.410346	-0.372766					1140	-1.4	-0.786667	-0.595556	-0.590395		1140	0.7305
93.071	100.865	65.71	68.28									-0.323859	-0.418664					1141	-0.4	-0.696667	-0.551111	-0.577401		1141	0.686187
55.2477	155.932	77.41	67.23									-0.315413	-0.419723					1142	-0.3	-0.573333	-0.573333	-0.619492		1142	0.667047
69.3525	92.4047	73.36	71.24									-0.174122	-0.297247					1143	-0.483333	-0.776667	-0.605556	-0.576554		1143	0.577764
49.7375	70.1989	63.92	75.95									-0.441156	-0.392337					1144	-0.416667	-0.65	-0.608889	-0.633898		1144	0.728025
61.0002	96.2642	86.02	78.26									-0.322711	-0.351688					1145	-0.116667	-0.63	-0.511667	-0.584746		1145	0.526404
95.1193	77.9399	75.64	69.57									-0.432631	-0.157699					1146	-0.4	-0.63	-0.541111	-0.582203		1146	0.588829
82.6364	137.366	70.34	79.19									-0.345704	-0.174403					1147	-0.566667	-0.546667	-0.588333	-0.660452		1147	0.640082
74.8452	69.814	287.02	76.4									-0.153923	-0.0631399					1148	-0.6	-0.536667	-0.517222	-0.569774		1148	0.701492
68.5129	213.57	73.6	75.63									-0.0859208	0.22355					1149	-0.55	-0.383333	-0.574444	-0.559887		1149	0.778252
54.6648	93.867	61.98	70.76									-0.12481	-0.105359					1150	-0.95	-0.606667	-0.54	-0.54887		1150	0.927932
49.9298	44.7289	89.08	66.22									-0.326632	-0.27612					1151	-0.533333	-0.493333	-0.487778	-0.54209		1151	0.766367
61.5303	60.139	75.39	67.52									-0.364139	-0.203686					1152	-0.616667	-0.71	-0.508333	-0.549153		1152	0.665271
70.3141	78.8671	76.3	71.86									-0.366539	-0.417426					1153	-0.6	-0.82	-0.535556	-0.573729		1153	0.738823
52.0257	75.4635	69.06	69.45									-0.354764	-0.328976					1154	-0.75	-0.743333	-0.601667	-0.565254		1154	0.756495
71.7883	84.8793	87.63	66.24									-0.398747	-0.520008					1155	-0.233333	-0.566667	-0.498889	-0.549435		1155	0.577284
63.2308	58.4601	60.14	115.58									-0.556464	-0.496562					1156	-0.166667	-0.746667	-0.552778	-0.557062		1156	0.921597
58.4281	56.1339	74.05	61.77									-0.512436	-0.481467					1157	-0.166667	-0.653333	-0.597778	-0.583051		1157	1.01611
52.8441	79.8102	65.29	76.51									-0.345	-0.358602					1158	-0.366667	-0.363333	-0.523333	-0.562712		1158	1.14036
75.6421	108.377	92	76.69									-0.385944	-0.318161					1159	-0.216667	-0.506667	-0.538333	-0.541525		1159	0.810363
108.877	83.8134	76.07	71.66									-0.370824	-0.429254					1160	-0.3	-0.363333	-0.526111	-0.533616		1160	0.951751
67.5021	70.0579	80.52	62.05									-0.556992	-0.697109					1161	-0.5	-0.526667	-0.561667	-0.555085		1161	0.568876
52.8439	64.3929	66.89	72.04									-0.719288	-0.748548					1162	-0.533333	-0.57	-0.555	-0.560169		1162	0.561429
142.155	120.114	46.49	304.72									-0.649882	-0.660772					1163	-0.7	-0.703333	-0.527778	-0.530226		1163	0.385449
55.7915	84.8897	55.38	71.42									-0.721593	-0.759303					1164	-1.36667	-0.716667	-0.521111	-0.528249		1164	0.25763
53.2207	60.7925	75.41	71.44									-0.610308	-0.617212					1165	-1.16667	-0.716667	-0.495556	-0.549435		1165	0.284277
76.3603	70.943	78.49	59.64									-0.642173	-0.49569					1166	-0.7	-0.543333	-0.437778	-0.508757		1166	0.239235
61.7384	91.4087	62.62	73.62									-0.536274	-0.56661					1167	-0.583333	-0.626667	-0.491667	-0.563842		1167	0.218336
72.0292	81.9045	89.47	69.3									-0.560374	-0.600952					1168	0.216667	0.183333	0.463333	0.467514		1168	0.227067
58.4924	59.0614	63.51	297.58									-0.472772	-0.562157					1169	-0.5	-0.79	-0.578889	-0.563842		1169	0.224474
52.8022	78.5734	76.74	81.25									-0.519898	-0.625992					1170	-0.433333	-0.786667	-0.623889	-0.631073		1170	0.272422
75.3494	103.546	79.63	70.54									-0.427029	-0.292868					1171	-0.583333	-0.386667	-0.543889	-0.558192		1171	0.236396
63.5511	70.393	57.67	68.09									-0.596059	-0.556879					1172	-0.933333	-0.466667	-0.517222	-0.525424		1172	0.308879
100.665	67.2884	301.37	62.23									-0.72966	-0.689037					1173	-0.466667	0	-0.0405556	-0.00988701		1173	0.257233
50.4649	80.5124	79.26	118.01									-0.616692	-0.655509					1174	-0.716667	-0.653333	-0.637222	-0.581073		1174	0.423996
71.717	95.4826	82.06	72.22									-0.733905	-0.784168					1175	-0.583333	-0.703333	-0.615	-0.59548		1175	0.420458
89.657	66.3599	76.21	72.6									-0.635088	-0.722929					1176	-0.15	-0.236667	-0.174444	-0.10452		1176	0.198661
47.4031	92.2936	72.84	74.04									-0.629582	-0.68538					1177	-0.4	-0.503333	-0.678333	-0.648588		1177	0.409915
77.8116	69.4394	258.12	63.74									-0.759243	-0.623022					1178	-0.616667	-0.483333	-0.567778	-0.538136		1178	0.430014
58.5959	75.3242	71.27	80.12									-0.68365	-0.87076					1179	-0.433333	-0.406667	-0.527778	-0.544633		1179	0.576053
57.4087	52.974	77.63	84.01									-0.808964	-0.708012					1180	-0.65	-0.586667	-0.521111	-0.529944		1180	0.513456
57.6377	60.9164	59.33	85.48									-0.776415	-0.757473					1181	-0.9	-0.73	-0.549444	-0.55452		1181	0.661706
85.0493	103.884	61.16	76.52									-0.838453	-0.657252					1182	-0.466667	-0.933333	-0.536667	-0.574294		1182	0.525549
80.9834	69.5081	75.25	71.13									-0.874843	-0.968354					1183	-0.566667	-0.616667	-0.622222	-0.577119		1183	0.571508
52.1276	68.5013	75.95	80									-0.94688	-0.84532					1184	-0.733333	-0.653333	-0.526667	-0.603955		1184	0.420281
70.5804	72.0753	59.51	71.2									-0.856353	-0.865503					1185	-0.533333	-0.49	-0.510556	-0.557062		1185	0.478023
58.8374	137.334	69.24	92.18									-0.858439	-0.807613					1186	-0.75	-0.536667	-0.528333	-0.570621		1186	0.406585
50.7198	70.8988	81.08	67.12									-0.711688	-0.918819					1187	-1.08333	-0.613333	-0.526111	-0.584746		1187	0.502254
68.8482	97.1828	58.83	61.56									-0.782382	-0.853912					1188	-0.7	-0.276667	-0.131667	-0.103107		1188	0.393943
47.7574	81.226	55.3	73.14									-0.798692	-0.795001					1189	-0.916667	-0.74	-0.573333	-0.616949		1189	0.577539
60.4017	80.9172	76.93	133.11									-0.845358	-0.879707					1190	-0.783333	-0.583333	-0.565	-0.618079		1190	0.604298
56.0202	73.9336	99.66	77.56									-0.834877	-0.908121					1191	-0.283333	-0.493333	-0.586667	-0.660734		1191	0.637046
64.8401	125.291	68.5	78.96									-0.956032	-0.962644					1192	-0.683333	-0.6	-0.604444	-0.622881		1192	0.390556
59.7882	75.7517	84.41	50.14									-0.803645	-1.11607					1193	-0.366667	-0.516667	-0.56	-0.562147		1193	0.497082
67.124	102.818	70.87	73.38									-0.892787	-0.923943					1194	-0.366667	-0.566667	-0.648333	-0.622599		1194	0.752872
65.8522	73.605	72.07	79.06									-0.731868	-0.817377					1195	-0.4	-0.586667	-0.676667	-0.605932		1195	0.637292
50.86	152.511	80.73	60.39									-0.61078	-0.6821					1196	-0.35	-0.556667	-0.638333	-0.571186		1196	0.699759
79.9843	67.1261	60.56	80.1									-0.666641	-0.66586					1197	-0.266667	-0.373333	-0.598333	-0.562712		1197	0.642458
74.7402	69.7897	69.6	64.84									-0.566334	-0.705775					1198	-0.666667	-0.503333	-0.631667	-0.54435		1198	0.469805
53.2929	87.4903	48.72	74.78									-0.423583	-0.491728					1199	-0.65	-0.806667	-0.638333	-0.574294		1199	0.398895
48.9176	48.4778	75.57	79.89									-0.329682	-0.480699					1200	-0.7	-0.793333	-0.561667	-0.511582		1200	0.410525
67.2256	89.9976	283.96	79.65									-0.318577	-0.232183					1201	-0.583333	-0.913333	-0.636111	-0.608475		1201	0.467138
55.9198	98.2617	71.43	73.46									-0.209039	-0.211002					1202	-0.433333	-0.686667	-0.646111	-0.561582		1202	0.307408
98.0598	116.279	84.73	77.88									-0.0634588	-0.048918					1203	-0.883333	-0.53	-0.519444	-0.535876		1203	0.467116
87.049	69.9507	96.36	62.81									-0.0365529	-0.0507275					1204	-1.08333	-0.706667	-0.556111	-0.542938		1204	0.405467
61.4142	74.0927	62.7	69.38									-0.0438534	-0.0345785					1205	-0.966667	-0.533333	-0.518889	-0.560169		1205	0.430199
67.2077	148.365	317.51	92.02									-0.163453	0.0223011					1206	-0.616667	-0.426667	-0.513333	-0.55		1206	0.434838
50.7226	82.1631	86.04	81.38									0.191054	0.0580524					1207	-1.1	-0.503333	-0.614444	-0.622034		1207	0.632073
49.3326	115.345	76.59	59.27									0.0525317	-0.0521595					1208	-1.01667	-0.716667	-0.523333	-0.54661		1208	0.480354
56.9835	71.5664	81.69	72.55									0.0570351	-0.0221735					1209	-1.01667	-0.58	-0.549444	-0.562712		1209	0.509899
72.0292	60.6904	71.92	66.94									0.0429738	0.188262					1210	-0.783333	-0.606667	-0.594444	-0.55565		1210	0.374909
94.8505	88.4137	68.51	74.68									0.340864	0.306331					1211	nan	nan	nan	nan		1211	nan
65.6336	66.5334	67.91	68.23									0.179414	0.191544					1212	0.35	0.44	0.383889	0.400847		1212	0.018851
43.9585	89.8914	70.64	73.03									0.13125	0.0421612					1213	0.3	0.37	0.405	0.406215		1213	0.125876
53.2054	79.6315	94.41	77.04									-0.18043	-0.0990264					1214	0.166667	-0.0233333	-0.0616667	-0.0669492		1214	0.250677
74.5363	74.5955	56.09	77.52									0.031631	-0.0893943					1215	-0.583333	-0.49	-0.581667	-0.572599		1215	0.238453
69.7443	93.2034	81.33	81.34									0.1222	-0.164735					1216	-0.85	-0.4	-0.554444	-0.566102		1216	0.303038
57.9042	76.1261	76.71	61.27									0.0782409	0.0794259					1217	-0.883333	-0.516667	-0.585	-0.593503		1217	0.50315
53.2775	49.508	65.91	69.11									0.346117	0.320249					1218	-0.6	-0.52	-0.522222	-0.529661		1218	0.472494
62.861	79.4435	90.45	65.46									0.531671	0.406535					1219	-0.8	-0.496667	-0.395556	-0.464972		1219	0.577638
62.2606	82.468	68.85	53.31									0.400583	0.509691					1220	-0.55	-0.433333	-0.515556	-0.518927		1220	0.43901
42.2709	85.6121	60.59	72.88									0.444825	0.407636					1221	-0.266667	-0.493333	-0.528333	-0.579944		1221	0.612638
57.5824	140.728	99.02	79.29									0.694205	0.4977					1222	-0.6	-0.696667	-0.582222	-0.573446		1222	0.628034
54.9623	49.9483	77.19	63.02									0.759645	0.660059					1223	-0.2	-0.803333	-0.596667	-0.559322		1223	0.843417
70.5518	125.665	66.66	71.86									0.646506	0.710868					1224	-0.183333	-0.693333	-0.615556	-0.564124		1224	0.707383
45.0617	62.6482	61.51	67.92									0.577101	0.686794					1225	-0.516667	-0.693333	-0.617778	-0.558757		1225	0.686001
64.5202	90.071	86.43	71.96									0.711015	0.782627					1226	-0.5	-0.583333	-0.575	-0.570056		1226	0.770892
78.2766	73.6474	66.27	78.05									0.754221	0.75248					1227	-0.5	-0.623333	-0.510556	-0.530226		1227	0.680853
45.3654	100.888	58.53	287.54									0.733025	0.654519					1228	-0.233333	-0.58	-0.475556	-0.54548		1228	0.581495
57.7148	69.927	64.01	69.25									0.777878	0.592163					1229	-0.416667	-0.646667	-0.458889	-0.513559		1229	0.764744
83.0616	90.6692	67.56	69.43									0.738157	0.591406					1230	-0.333333	-0.406667	-0.455	-0.495763		1230	0.924652
66.8031	66.5215	65.88	69.1									0.84452	0.654806					1231	-0.833333	-0.693333	-0.513333	-0.534463		1231	0.733234
48.2129	62.6175	71.88	55.64									0.682675	0.679795					1232	-0.65	-0.556667	-0.560556	-0.534463		1232	0.736422
45.5605	62.8023	59.35	67.06									0.864218	0.792708					1233	-0.116667	-0.506667	-0.468333	-0.462994		1233	0.746106
54.9349	72.8727	348.57	65.77									0.923667	0.782929					1234	-0.85	-0.663333	-0.544444	-0.483898		1234	0.655055
51.4825	85.5615	64	65.34									0.888361	0.865171					1235	-0.75	-0.673333	-0.539444	-0.520056		1235	0.86169
90.2895	92.2019	85.86	66.87									1.13316	1.0471					1236	-0.883333	-0.746667	-0.625556	-0.568927		1236	0.90487
60.2563	99.8829	85.86	67.74									0.77182	0.831343					1237	-0.4	-0.503333	-0.592778	-0.573446		1237	0.873593
43.0792	68.1533	76.42	58.7									1.21128	0.945464					1238	-0.483333	-0.45	-0.542778	-0.519492		1238	0.752817
61.0414	86.9981	64.51	66.06									1.05954	0.861966					1239	-0.483333	-0.61	-0.615556	-0.572599		1239	nan
53.3773	82.2143	338.02	72.54									0.857934	0.810746					1240	-0.6	-0.49	-0.51	-0.538701		1240	0.902078
52.4162	92.3755	79.45	60.55									0.844926	0.845829					1241	-0.8	-0.69	-0.62	-0.548305		1241	0.746467
84.2287	87.1939	87.43	69.77									1.04131	0.893822					1242	-0.866667	-0.573333	-0.501667	-0.501695		1242	0.988767
67.3173	68.4052	67.67	69.05									1.13382	1.08774					1243	-0.8	-0.58	-0.615	-0.574011		1243	0.530142
88.6278	122.111	57.96	72.94									0.965664	0.84333					1244	-0.566667	-0.413333	-0.53	-0.553955		1244	0.586229
44.696	100.724	291.11	82.96									1.03437	0.855495					1245	-0.933333	-0.623333	-0.589444	-0.570339		1245	0.63366
81.8026	87.0204	61.92	67.69									1.02027	1.14642					1246	-0.2	-0.373333	-0.485	-0.508192		1246	0.707078
69.7516	119.673	88.93	127.31									0.933209	1.24979					1247	-0.116667	-0.343333	-0.518889	-0.532203		1247	0.80385
52.6916	72.6626	51.62	55.41									0.859413	1.04358					1248	-0.116667	-0.46	-0.555	-0.473164		1248	0.791812
75.9327	60.6504	79.26	78.4									1.11464	1.0914					1249	-0.2	-0.58	-0.517222	-0.496045		1249	0.879429
50.5966	65.9567	86.72	77.1									1.02747	1.01225					1250	-0.333333	-0.493333	-0.483889	-0.473729		1250	0.897166
76.2958	73.987	54.41	66.39									0.998953	1.24208					1251	-0.5	-0.46	-0.5	-0.488701		1251	0.744804
54.9158	94.806	53.36	63.27									1.07005	0.952081					1252	-0.616667	-0.516667	-0.402222	-0.422881		1252	0.668496
72.1164	73.6467	96.96	121.76									1.03884	0.898583					1253	-0.716667	-0.553333	-0.518889	-0.507062		1253	1.15526
62.4926	69.2602	71.44	77.29									0.767503	0.757907					1254	-0.683333	-0.503333	-0.506667	-0.520056		1254	1.16258
63.4581	147.166	75.6	78.74									0.911741	1.04598					1255	-0.35	-0.433333	-0.532778	-0.515537		1255	1.01566
100.654	72.1799	67.31	78.81									0.828948	0.960991					1256	-0.533333	-0.473333	-0.538333	-0.564972		1256	0.795861
53.6222	97.99	74.79	79.68									0.850704	0.721656					1257	-0.583333	-0.626667	-0.559444	-0.541808		1257	0.866503
55.5066	62.2977	75.97	63.36									0.62273	0.638267					1258	-0.6	-0.633333	-0.555556	-0.521186		1258	0.864956
67.7207	98.5121	79.4	69.42									0.716351	0.70793					1259	-0.316667	-0.513333	-0.586667	-0.549435		1259	1.01678
57.0018	57.7835	86.51	71.26									0.863314	0.767312					1260	-0.466667	-0.456667	-0.485556	-0.476836		1260	0.8774
72.45	78.1661	72.23	58.16									0.832976	0.810586					1261	-0.366667	-0.446667	-0.454444	-0.44096		1261	0.892689
70.2533	69.1771	77.16	64.07									0.832586	0.573867					1262	-0.433333	-0.72	-0.54	-0.518079		1262	0.489963
59.7896	72.6177	61.37	107.77									0.958336	0.880999					1263	-0.116667	-0.643333	-0.446667	-0.470339		1263	0.406965
56.9166	57.8546	73.51	74.24									0.933615	0.813809					1264	0	-0.533333	-0.542222	-0.508475		1264	0.48045
61.093	91.9054	84	69.17									0.835015	0.734998					1265	-0.0666667	-0.673333	-0.595556	-0.513277		1265	0.445145
53.2146	82.9685	84.84	73.25									0.728327	0.806628					1266	nan	nan	nan	nan		1266	nan
61.9066	67.1696	52.83	54.81									0.662007	0.852256					1267	-0.6	-0.7	-0.578333	-0.568644		1267	0.342012
50.8448	72.6067	70.04	66.71									0.941067	1.09846					1268	-0.0833333	-0.16	-0.104444	-0.0889831		1268	0.297093
54.4409	78.986	93.08	75.94									0.84432	0.83546					1269	-1.06667	-0.873333	-0.583333	-0.578249		1269	0.288764
47.0474	109.803	73.54	69.33									1.08224	1.1077					1270	-1.5	-0.91	-0.555	-0.515537		1270	0.39639
78.4917	78.4232	63.61	61.98									1.16325	1.00436					1271	-0.7	-0.88	-0.519444	-0.497458		1271	0.520361
61.3646	97.2096	51.51	72.38									0.814331	0.881912					1272	-0.183333	-0.753333	-0.533889	-0.476554		1272	0.314977
66.2157	75.933	294.11	77.8									0.65838	0.722432					1273	-0.183333	-0.513333	-0.430556	-0.475424		1273	0.706602
61.7564	54.2574	76.24	70.56									0.636003	0.671256					1274	-0.5	-0.393333	-0.445556	-0.492938		1274	0.535762
78.8358	66.8929	82.38	67.71									0.692562	0.579017					1275	-0.116667	-0.276667	-0.455556	-0.492655		1275	0.659759
50.4414	94.6389	46.35	67.49									0.951133	0.948256					1276	-0.2	-0.43	-0.460556	-0.470339		1276	0.548038
48.9032	63.321	80.67	80.6									0.721468	0.804991					1277	-0.0166667	-0.473333	-0.469444	-0.511582		1277	0.430224
59.5709	71.5713	72.87	67.46									0.785603	0.733104					1278	-0.0833333	-0.403333	-0.493333	-0.448305		1278	0.362182
86.8113	110.047	73.14	69.65									0.748519	0.716352					1279	-0.466667	-0.496667	-0.432778	-0.40339		1279	0.358268
61.7807	92.3242	84	66.08									0.812372	0.69296					1280	-0.533333	-0.206667	-0.438889	-0.436158		1280	0.367121
80.2383	70.9388	77.53	71.83									0.828049	0.672297					1281	-0.533333	-0.203333	-0.396111	-0.398588		1281	0.236167
51.6847	110.547	80.92	64.95									0.9405	0.929921					1282	0	-0.293333	-0.349444	-0.363842		1282	0.173523
66.4681	63.861	46.05	71.31									0.983125	0.85638					1283	0.333333	0.233333	0.0505556	0.0932203		1283	0.234397
57.457	64.9491	90.48	74.74									0.822734	0.881625					1284	0	-0.666667	-0.526667	-0.491808		1284	0.010648
45.2906	78.0126	87.74	69.32									1.06806	1.07392					1285	1.38333	0.483333	0.742778	0.774011		1285	-0.185296
47.8543	81.9736	51.41	71.8									0.832758	0.925153					1286	0.966667	-0.07	0.143333	0.168079		1286	-0.0231548
54.8503	61.5237	89.34	68.13									0.980972	0.821877					1287	-0.5	-1.06	-0.542222	-0.478814		1287	-0.016105
37.7689	128.016	81.89	70.76									0.960617	1.04735					1288	-1.35	-1.36667	-0.945556	-0.749153		1288	-0.145885
43.9728	108.544	338.04	77.07									0.643108	0.534814					1289	0	-0.0966667	-0.239444	-0.0629944		1289	-0.101949
58.939	55.8618	75.72	146.24									0.647048	0.654708					1290	-0.5	-0.5	-0.207222	-0.191808		1290	-0.136373
59.9973	62.7924	72.78	60.57									0.777971	0.794245					1291	-1	-1	-0.886667	-0.845763		1291	-0.117795
66.9706	72.5048	89.09	64.31									0.749171	0.736671					1292	0	0	0.152778	0.117514		1292	-0.281861
80.272	92.0068	77.37	68.07									0.655499	0.658724					1293	0	0	0.122222	0.0926554		1293	-0.286093
55.4848	61.22	54.5	65.6									0.782232	0.726876					1294	0	0.03	0.0527778	0.0740113		1294	-0.379189
70.5105	90.997	76	66.65									0.755055	0.712733					1295	0	0	0.107778	0.142938		1295	-0.397441
91.9248	130.041	58.36	73.88									0.626222	0.67409					1296	-0.5	-0.0733333	-0.167222	-0.185028		1296	-0.265316
63.2277	52.0057	71.51	288.15									0.631595	0.745439					1297	-2	-1.58333	-1.73556	-1.68051		1297	0.179028
55.7004	63.3189	91.32	67.99									0.72939	0.745509					1298	-0.5	-0.03	-0.328889	-0.296328		1298	-0.283271
49.3633	121.146	88.93	57.32									0.725431	0.634885					1299	0	0.29	0.0655556	0.0822034		1299	-0.484746
72.1544	81.1015	77.65	76.12									0.612089	0.552896					1300	0	0.0633333	0.101111	0.0918079		1300	-0.47235
84.4631	71.7212	102.98	79.05									0.784887	0.882799					1301	0	0.193333	0.224444	0.172881		1301	-0.519461
59.4114	95.5062	62.52	78.67									0.78223	0.85565					1302	0	0.106667	0.113889	0.112994		1302	-0.509096
55.8657	62.9994	73.39	65.35									0.601275	0.469875					1303	0.95	0.19	0.08	0.0937853		1303	-0.524568
74.7937	76.3783	293.49	59.23									0.539594	0.575407					1304	0.1	0.02	0.00444444	0.0310734		1304	-0.554688
85.1806	79.9573	45.97	80.99									0.704357	0.683099					1305	0	0.17	0.0388889	0.0435028		1305	-0.358429
58.316	75.1283	56.37	63.36									0.663388	0.748758					1306	0	0.233333	0.0555556	0.0641243		1306	-0.318838
55.5407	59.9247	86.59	85.78									0.69317	0.614982					1307	0	0.0933333	0.0266667	0.0279661		1307	-0.713143
55.4701	74.1454	91.77	71.06									0.725402	0.766998					1308	0	0.00666667	0.116111	0.0666667		1308	-0.818733
60.3675	103.037	75.77	62.68									0.825261	0.937047					1309	0	0.0966667	0.0983333	0.0677966		1309	-1.54218
71.066	111.621	77.69	60.19									0.826477	0.861449					1310	0	0	0.105556	0.0940678		1310	-1.64243
66.9078	119.156	75.54	295.41									0.534178	0.742042					1311	0	0.186667	0.0844444	0.0844633		1311	-1.41146
45.6816	103.074	279.67	66									0.624222	0.913021					1312	0.7	0.196667	0.0744444	0.0822034		1312	-1.48393
48.1464	84.0976	64.82	56.71									0.62029	0.647945					1313	0	0.133333	0.148333	0.158757		1313	-1.22549
69.5479	67.7493	355.35	80.15									0.671126	0.628653					1314	0.433333	0.186667	0.149444	0.140395		1314	-1.32315
48.7704	75.8883	51.66	69.26									0.489502	0.654812					1315	0.566667	0.24	0.178333	0.213277		1315	-1.2742
71.66	96.1471	75.68	80.27									0.385974	0.495158					1316	0	0.14	0.143889	0.238418		1316	-1.29567
57.9202	137.347	62.77	74.74									0.578469	0.672583					1317	0	0.14	0.166667	0.167232		1317	-0.825739
62.6583	72.0261	70.5	61.21									0.504773	0.630203					1318	0.35	0.67	0.242778	0.229096		1318	-0.586687
75.6712	72.2426	63.63	66.73									0.191478	0.22915					1319	0	0.186667	0.168333	0.244915		1319	-0.676642
68.7758	52.158	64.06	68.54									0.141384	0.158289					1320	0	0.03	0.148889	0.24548		1320	-0.969946
76.1586	98.526	56.87	135.04									-0.0512813	0.105853					1321	0.183333	0.44	0.106111	0.20791		1321	-1.49438
61.9411	85.0179	51.86	61.99									0.0813522	0.00616699					1322	2	0.476667	0.217778	0.286158		1322	-1.24886
73.2116	70.0629	59.38	65.95									-0.0221573	0.113298					1323	0.9	0.18	0.151667	0.19435		1323	-1.5581
59.2145	103.996	286.29	75.62									-0.112935	-0.0511884					1324	0	0.01	0.0744444	0.183616		1324	-1.1632
62.8791	77.4016	62.51	71.44									0.00559081	0.0859475					1325	0	0.203333	0.197778	0.207062		1325	-1.49308
62.0381	76.2542	62.39	67.89									0.054787	0.159628					1326	0.866667	0.226667	0.170556	0.142655		1326	-1.3584
50.134	58.7919	64.91	64.96									0.0390464	0.0448938					1327	0	0.0833333	0.207222	0.166384		1327	-1.15853
66.4092	69.6311	83.28	70.46									0.0194159	0.066913					1328	0	0.1	0.105	0.101977		1328	-1.00448
70.0266	71.4153	46.65	68.19									-0.131997	0.0411718					1329	0	0.05	0.0588889	0.070339		1329	-0.893414
60.453	130.148	67.45	65.95									-0.0916934	-0.0258199					1330	0.166667	0.0333333	0.00944444	0.0587571		1330	-0.686138
69.3688	83.6269	71.6	71.55									-0.115609	-0.0263928					1331	0	0	0.0605556	0.0531073		1331	-0.690915
46.1657	105.159	79.96	58.43									-0.123135	0.0312912					1332	0	0.0566667	0.0805556	0.0971751		1332	-1.01699
37.1193	53.0727	62.54	77.64									-0.113983	-0.0487093					1333	0	0	0.0455556	0.0375706		1333	-0.824004
65.7474	76.5253	85.33	89.28									-0.170159	-0.140036					1334	0	0	0.0277778	0.019209		1334	-0.92444
47.7743	72.7834	292.02	66.34									-0.280263	-0.137053					1335	0	0	0.01	0.0110169		1335	-0.773829
68.7666	81.535	92.89	75.85									-0.0972131	-0.0938203					1336	0	0	0.00777778	0.00988701		1336	-0.755937
72.0205	63.977	79.56	79.62									-0.222359	-0.154531					1337	0	0	0.0222222	0.0169492		1337	-0.583831
59.5998	60.6734	87.65	67.95									-0.170485	0.00656747					1338	0	0	0.0111111	0.00819209		1338	-0.718345
50.4868	74.4753	80.51	71.16									-0.16183	-0.0141051					1339	0	0	0	0.00847458		1339	-0.567168
38.433	99.9837	70.55	75.16									-0.222701	-0.0568947					1340	0	0	0.00666667	0.0539548		1340	-0.805788
153	64.6443	73.65	64.23									-0.216949	-0.0350474					1341	0	0.0433333	0.0605556	0.108757		1341	-0.889937
83.2915	90.8173	79.99	68.36									-0.062422	-0.126262					1342	0	0.283333	0.232778	0.224859		1342	-0.986985
104.843	59.4674	66.97	63.01									-0.076055	-0.0486384					1343	0	0.06	0.175556	0.14774		1343	-0.98962
106.627	111.599	65.17	75.09									-0.148499	0.0636058					1344	0	0.0466667	0.115556	0.155085		1344	-1.30114
85.9277	48.4634	75.21	77.83									0.104671	0.106129					1345	0	0.12	0.0377778	0.049435		1345	-1.37715
55.6221	59.7954	60.46	59.73									-0.0550533	0.115166					1346	0	0	0	0.010452		1346	-1.45691
56.8821	90.4241	69.66	74.04									-0.0412937	0.132856					1347	0	0	0.00222222	0.00423729		1347	-1.40421
90.0827	62.875	56.11	65.91									-0.0140379	0.144494					1348	0	0	0.00388889	0.00508475		1348	-1.25271
64.8417	72.8945	82.04	76.52									0.0264707	0.0879362					1349	0	0	0.00444444	0.00225989		1349	-0.97287
80.3552	87.0216	74.56	78.15									0.0303472	0.126716					1350	0	0	0.000555556	0.0135593		1350	-1.01985
62.9312	69.1692	54.09	66.21									-0.0397619	0.122521					1351	0	0	0.00111111	0.0129944		1351	-0.735022
299.897	73.7519	75.86	67.35									-0.255843	-0.182437					1352	0	0.00333333	0.0172222	0.0155367		1352	-0.251094
88.9978	67.8952	90.39	70.73									-0.139325	-0.101399					1353	0	0.0266667	0.0172222	0.0234463		1353	-0.379449
186.457	94.789	77.73	67.98									-0.243186	-0.120655					1354	0	0	0.00555556	0.00734463		1354	-0.280194
145.382	75.5538	98.53	67.13									-0.401235	-0.210952					1355	0	0.00333333	0.000555556	0.0149718		1355	-0.355324
58.7749	47.1567	77.52	64.37									-0.424575	-0.37634					1356	0	0.0833333	0.0216667	0.0158192		1356	-0.447597
122.272	61.1067	52.98	68.16									-0.473336	-0.306384					1357	0	0	0.0577778	0.0548023		1357	-0.260209
80.8423	58.5436	61.29	77.7									-0.543564	-0.583337					1358	-1	-0.9	-0.732222	-0.778531		1358	-0.0178371
157.734	76.9627	53.38	303.34									-0.595761	-0.786349					1359	-0.516667	-1.30333	-0.9	-0.929661		1359	0.125003
62.6294	98.0222	70.72	67.03									-0.802542	-0.832167					1360	-0.166667	-1.12667	-1.02611	-1.12881		1360	0.389669
54.4717	76.2974	75.23	72.62									-0.652541	-0.791543					1361	0.216667	-0.25	-0.186111	-0.274011		1361	0.22222
81.2081	68.1067	60.29	75.97									-0.622777	-0.860809					1362	-1.38333	-0.64	-0.431111	-0.490395		1362	0.400914
89.1211	72.6545	62.1	72.31									-0.74963	-0.639679					1363	-2	-0.773333	-0.38	-0.365819		1363	0.539155
86.8688	111.532	52.52	66.35									-0.57759	-0.630598					1364	-0.666667	-0.353333	-0.291667	-0.283616		1364	0.184849
157.974	60.5249	59.75	66.07									-0.355015	-0.373683					1365	-0.35	-0.173333	-0.317222	-0.359605		1365	0.207233
88.3281	101.89	52.55	134.43									-0.454783	-0.315004					1366	-0.966667	-0.25	-0.369444	-0.413842		1366	0.804916
141.66	72.8023	57.08	77.53									-0.460048	-0.321479					1367	-1.58333	-0.67	-0.452778	-0.488418		1367	0.735898
120.936	56.0272	84.9	64.74									-0.517798	-0.505236					1368	-0.616667	-0.546667	-0.577222	-0.684463		1368	0.555287
106.179	79.4828	91.82	69.98									-0.553168	-0.589205					1369	-1.86667	-1.05	-0.938889	-0.941243		1369	0.240086
89.9418	72.7749	64.84	59.52									-0.566498	-0.555936					1370	-1	-0.463333	-0.163333	-0.15791		1370	0.031116
75.0215	62.5896	82.79	76.08									-0.594769	-0.598853					1371	-0.5	-0.14	0.176667	0.138983		1371	-0.286925
58.8826	75.4901	67.61	66.78									-0.600101	-0.569485					1372	0.433333	0.43	0.0494444	0.080791		1372	-0.227079
226.055	84.2963	71.76	72.43									-0.390112	-0.304646					1373	-1	-0.453333	-0.744444	-0.674294		1373	-0.129924
70.4542	61.5204	59.05	77.79									-0.412842	-0.2931					1374	-1	-0.633333	-0.715556	-0.742938		1374	0.111191
94.352	106.511	50.98	65.57									-0.584338	-0.437531					1375	-1	-0.466667	-0.783889	-0.796045		1375	-0.05986
58.8876	76.4679	66.94	71.13									-0.671485	-0.665207					1376	0	0.366667	0.0983333	0.0754237		1376	-0.435026
193.196	75.4019	80.17	68.88									-0.607233	-0.607087					1377	0.0666667	0.0433333	0.00777778	0.00451977		1377	-0.828778
91.5007	45.6707	288.61	72.2									-0.652065	-0.621348					1378	0	0.0166667	0.0127778	0.00706215		1378	-0.682906
62.9785	76.0966	91.08	81.98									-0.661259	-0.866128					1379	0	0.02	0.0522222	0.0285311		1379	-0.743939
133.503	73.171	55.69	309.77									-0.651028	-0.762824					1380	0	0	0.0283333	0.0661017		1380	-0.607742
143.04	65.6175	77.74	65.88									-0.709044	-0.731581					1381	0	0	0.0572222	0.0864407		1381	-0.640771
68.9199	100.613	278.37	66.36									-0.679748	-0.782574					1382	nan	nan	nan	nan		1382	nan
78.8801	68.5704	58.71	68.63									-0.775007	-0.776996					1383	nan	nan	nan	nan		1383	nan
81.0938	87.3993	90.1	70.2									-0.743161	-0.722086					1384	nan	nan	nan	nan		1384	nan
141.562	37.9068	69.18	86.8									-0.631379	-0.683463					1385	0	0	0.00333333	0.010452		1385	-0.30094
58.1613	64.7963	48.3	61.41									-0.839402	-0.828395					1386	0	0	0	0		1386	-0.492619
121.862	106.587	64.72	77.32									-0.780171	-0.749914					1387	-0.5	-0.306667	-0.466111	-0.468644		1387	-0.378545
95.592	53.9102	70.42	70.35									-0.733908	-0.705198					1388	0	0.216667	0.0711111	0.144633		1388	-0.320651
118.475	92.8538	61.67	68.25									-0.689628	-0.743381					1389	-0.75	-0.19	-0.527222	-0.498305		1389	-0.0870586
203.204	72.3111	88.21	70.13									-0.668989	-0.870677					1390	-1	-0.0766667	-0.164444	-0.0864407		1390	-0.0250604
114.519	55.6702	72.23	77.71									-0.715459	-0.740644					1391	-0.516667	-0.523333	-0.773333	-0.788136		1391	0.364915
128.335	102.69	77.15	74.47									-0.674722	-0.886657					1392	-0.283333	-0.29	-0.527778	-0.600282		1392	0.371769
84.8011	68.813	92.02	72.88									-0.717575	-0.811502					1393	-0.25	-0.513333	-0.461111	-0.536441		1393	0.734846
62.4043	56.403	76.79	65.18									-0.855108	-0.714681					1394	-0.35	-0.44	-0.403889	-0.507627		1394	0.805782
63.0376	109.239	91.89	66.7									-0.889448	-0.793592					1395	0	-0.556667	-0.371111	-0.487853		1395	0.819358
132.788	103.622	65.82	73.94									-0.912735	-0.891252					1396	-0.166667	-0.673333	-0.422222	-0.450847		1396	0.618329
57.971	98.0137	76.06	75.47									-0.664196	-0.711705					1397	-0.333333	-0.793333	-0.473333	-0.445763		1397	1.05189
125.311	77.3112	55.53	68.68									-0.613783	-0.730257					1398	-0.35	-0.673333	-0.428333	-0.385593		1398	0.811276
96.3026	77.68	76.56	79.22									-0.550032	-0.651504					1399	-0.433333	-0.473333	-0.492222	-0.472881		1399	0.402818
110.396	71.0985	64.6	70.54									-0.331497	-0.312466					1400	-0.133333	-0.556667	-0.658889	-0.613277		1400	0.707653
102.539	63.4452	76.15	77.4									-0.209418	-0.137201					1401	-0.25	-0.816667	-0.896111	-0.758757		1401	0.699136
110.423	77.8598	85.86	69.92									-0.21683	-0.0554586					1402	-0.0833333	-1.07667	-0.927778	-0.820056		1402	0.511742
71.0173	61.7551	66.96	74.56									-0.211294	-0.214916					1403	-0.133333	-0.983333	-0.996111	-0.882203		1403	0.649614
54.9028	65.1162	50.98	77.37									-0.00275384	0.258851					1404	-0.483333	-1.14	-0.869444	-0.90565		1404	0.720865
80.2416	111.356	81.51	67.44									-0.00327386	0.289394					1405	-0.133333	-1.21333	-1.00667	-1.02203		1405	0.560135
93.283	72.206	73.23	105.93									0.0207038	0.0647409					1406	-0.816667	-0.63	-0.282222	-0.179944		1406	-0.0818099
140.698	61.0399	84.79	136.21									-0.057852	0.0739348					1407	-0.5	-0.306667	-0.0561111	0.0415254		1407	-0.444571
79.6362	58.5303	62.84	65.86									0.0786725	0.293111					1408	0	0.04	0.247222	0.275141		1408	-0.544319
68.5128	72.0363	78.45	74.71									0.13634	0.322514					1409	0	0.00333333	0.311111	0.269209		1409	-0.557901
58.1433	73.0015	83.58	68.43									0.223044	0.302353					1410	0	0.1	0.207778	0.287288		1410	-0.574688
196.558	60.3401	71.76	67.29									-0.00607346	0.0547863					1411	0	0.153333	0.22	0.224294		1411	-0.798106
65.1949	76.9722	75.71	64.01									0.0520687	0.0590281					1412	0	0.0233333	0.139444	0.124011		1412	-0.627297
197.11	61.54	297.76	65.25									0.0285038	0.0883703					1413	0.366667	0.0733333	0.135556	0.180226		1413	-0.743052
53.3711	67.1931	97.98	73.67									-0.0689054	0.124068					1414	0	0.273333	0.147222	0.156215		1414	-0.826553
94.5005	101.918	76.11	74.72									0.0391109	0.145129					1415	0.666667	0.213333	0.18	0.125706		1415	-0.472691
75.1308	80.6338	73.4	72.8									-0.0689835	0.0678761					1416	-1.46667	-1.44667	-1.30556	-1.35028		1416	-0.307922
88.9544	61.3993	81.29	56.75									-0.014272	-0.147034					1417	-0.3	-0.36	-0.3	-0.25113		1417	-0.226091
79.7876	101.047	86.21	66.18									-0.204466	-0.264613					1418	0	0.05	0.338889	0.323729		1418	-0.480541
93.9557	95.4505	68.06	66.09									-0.145408	-0.125652					1419	0	0.0366667	0.238333	0.280791		1419	-0.624276
104.777	73.8907	71.42	65.73									-0.09046	-0.0256243					1420	0	0.103333	0.203889	0.24209		1420	-0.694409
109.93	66.547	90.35	74.96									-0.0578314	-0.0918571					1421	-0.5	-0.5	-0.261111	-0.302542		1421	-0.490778
208.005	80.2781	311.8	63.03									-0.0764505	-0.0970919					1422	0.766667	0.153333	0.237222	0.161299		1422	-0.715903
197.11	61.4158	46.67	69.21									-0.00376035	-0.00257525					1423	0.216667	0.0433333	0.0905556	0.106215		1423	-1.53766
111.268	69.5556	77.13	301.96									-0.0573809	0.174175					1424	0.283333	0.26	0.141111	0.20678		1424	-2.02017
85.195	46.4816	58.14	70.2									-0.0453227	0.0218853					1425	0	0.276667	0.216111	0.174576		1425	-2.15917
76.5931	72.0691	75.03	136.44									0.00690284	-0.0233343					1426	0	0.21	0.421111	0.267514		1426	-2.14128
66.6456	114.689	70.15	75.76									-0.121085	-0.128542					1427	0.8	0.24	0.167778	0.133051		1427	-1.78958
121.649	61.8163	55.16	68.56									0.194432	0.0620987					1428	0.433333	0.253333	0.133333	0.114124		1428	-1.70458
151.529	75.7727	55.15	73.36									-0.106778	0.0728862					1429	0	0.11	0.0561111	0.0545198		1429	-1.49558
103.185	75.6904	45.41	77.51									-0.163467	-0.0963396					1430	0	0.00333333	0.00555556	0.0149718		1430	-0.795954
72.2405	81.6006	76.54	71.21									-0.20497	-0.204857					1431	0	0.0133333	0.0188889	0.0262712		1431	-0.910781
47.9451	66.27	62.23	68.86									-0.490594	-0.576154					1432	0	0	0.015	0.0420904		1432	-0.717858
92.6333	66.7339	83.57	77.09									-0.676873	-0.709243					1433	0	0.01	0.00166667	0.0336158		1433	-0.99498
81.281	51.9593	78.86	71.6									-0.760026	-0.782617					1434	0	0	0.0133333	0.0381356		1434	-0.789548
168.313	101.908	72.4	69.04									-0.684509	-0.59817					1435	0	0.0266667	0.0183333	0.0112994		1435	-0.650602
157.347	75.0062	69.05	117.42									-0.660737	-0.599981					1436	0	0	0.00722222	0.00564972		1436	-0.583666
64.8333	58.2774	66.35	73.81									-0.676362	-0.706288					1437	0.516667	0.103333	0.0822222	0.0776836		1437	-0.496386
64.2082	56.7014	59.52	67.47									-0.739343	-0.801351					1438	0	0.0166667	0.218889	0.190678		1438	-0.594258
92.5535	86.2098	67.26	74.98									-0.738817	-0.744667					1439	0.733333	0.323333	0.433333	0.351695		1439	-0.649959
88.2838	63.1416	53.83	71.47									-0.70799	-0.849227					1440	0.5	0.373333	0.327222	0.418927		1440	-0.639219
65.5395	55.0194	63.7	136.18									-0.54698	-0.627439					1441	0.5	0.233333	0.226667	0.278249		1441	-0.692398
91.2637	76.6269	62.72	66.44									-0.72554	-0.659519					1442	0.7	0.543333	0.441111	0.398588		1442	-0.630898
68.0902	98.6226	73.2	68.9									-0.643908	-0.54871					1443	0	0.17	0.283333	0.361299		1443	-0.483545
72.3402	65.6276	96.3	71.12									-0.590984	-0.704049					1444	-1.25	-1.00333	-1	-1.09718		1444	-0.232422
71.097	72.9052	71.24	82.33									-0.721256	-0.721876					1445	0.0333333	-0.0966667	-0.177222	-0.410169		1445	-0.0834743
85.9371	53.4186	92.64	74.39									-0.755571	-0.661032					1446	-0.816667	-0.19	-0.675556	-0.84774		1446	0.0524112
87.9862	78.2752	67.6	66.39									-0.701928	-0.751764					1447	-1	0.09	-0.213889	-0.412429		1447	-0.0680764
80.6469	70.3238	74.3	69.29									-0.650739	-0.663256					1448	-1.5	-0.713333	-0.988889	-1.0904		1448	-0.0945823
93.4063	71.3073	88.58	65.49									-0.666188	-0.717668					1449	0	0.7	0.482778	0.434181		1449	-0.370243
92.2695	87.1006	67.79	68.26									-0.640624	-0.651175					1450	0	0.8	0.405556	0.372034		1450	-0.474788
81.1675	106.733	83.27	64.64									-0.596523	-0.707345					1451	-0.5	-0.246667	-0.203333	-0.184746		1451	-0.543663
74.8028	101.267	66.31	71.35									-0.715527	-0.67579					1452	0.55	0.62	0.510556	0.44548		1452	-0.646167
136.687	69.8139	58.26	84.11									-0.630636	-0.767364					1453	0.583333	0.773333	0.489444	0.360169		1453	-0.669187
159.207	51.8917	61.88	69.62									-0.713899	-0.615831					1454	0	0.263333	0.174444	0.15791		1454	-0.548043
233.104	66.442	92.62	70.79									-0.540711	-0.571021					1455	0	0	0.112222	0.0997175		1455	-0.463128
98.8894	80.1017	71.32	70.13									-0.588864	-0.563006					1456	0	0	0.126667	0.123446		1456	-0.581192
104.653	76.3325	58.65	113.83									-0.599666	-0.445907					1457	0	0	0.182778	0.233051		1457	-0.527885
46.993	67.5895	52.83	70.2									-0.263628	-0.207933					1458	-1	-0.93	-0.812222	-0.785311		1458	-0.244806
119.159	76.614	54.28	119.19									-0.302855	-0.202878					1459	0	0.116667	0.122222	0.177401		1459	-0.30348
108.962	71.4403	61.05	69.24									-0.250862	-0.20698					1460	0.55	0.45	0.25	0.187571		1460	-0.270492
79.4386	72.1056	52.46	60.28									-0.30397	-0.342237					1461	0	0.0166667	0.282778	0.241525		1461	-0.745261
48.1259	80.9167	74.59	64.89									-0.285675	-0.365482					1462	0	0.07	0.296111	0.280226		1462	-1.49476
109.413	50.0096	82.42	78.79									-0.192552	-0.322281					1463	0	0.07	0.210556	0.168927		1463	-1.59285
57.5455	80.8912	66.3	63.15									-0.170216	-0.111882					1464	0	0.12	0.225556	0.219492		1464	-1.42898
114.084	62.7972	71.56	80.91									-0.103235	-0.0479732					1465	0	0	0.0516667	0.130508		1465	-1.6209
143.129	74.5991	77.12	79.37									-0.156894	-0.0281445					1466	0	0.0966667	0.0983333	0.0946328		1466	-1.73578
69.8323	101.066	87.23	62.92									-0.0194958	-0.0284324					1467	0	0	0.0477778	0.107062		1467	-1.44356
102.634	71.114	61.07	66.85									-0.128946	0.0290221					1468	0	0	0.0694444	0.125141		1468	-1.3181
88.0343	59.5432	95.46	66.72									-0.152939	-0.0260556					1469	-0.383333	-0.476667	-0.355556	-0.369492		1469	-0.957889
60.6986	84.5504	80.58	72.09									-0.202453	-0.214059					1470	0.483333	0.253333	0.262778	0.307345		1470	-0.726885
310.044	75.4894	69.48	119.5									-0.158832	-0.285521					1471	-1.18333	-1.11	-1.38111	-1.47119		1471	0.204649
154.13	72.9464	60.82	78.87									-0.391973	-0.26671					1472	-2	-0.97	-1.01111	-1.18814		1472	0.476543
74.8754	54.5028	51.28	134.21									-0.300912	-0.290724					1473	-1.96667	-0.896667	-0.940556	-0.843503		1473	0.96611
160.778	47.4411	72.75	73.12									-0.355798	-0.230241					1474	-0.166667	-0.233333	-0.525556	-0.496893		1474	0.695384
196.048	108.6	92.86	67.31									-0.416827	-0.421063					1475	-0.0333333	-0.176667	-0.409444	-0.435311		1475	1.1485
63.692	56.4352	68.87	71.45									-0.393667	-0.482671					1476	-0.15	-0.366667	-0.481667	-0.492938		1476	1.16846
110.676	57.8446	70.26	119.76									-0.519905	-0.357822					1477	-0.583333	-0.49	-0.446667	-0.458192		1477	1.72325
97.251	66.9977	64.12	68.73									-0.402176	-0.414985					1478	-0.316667	-0.6	-0.504444	-0.54435		1478	1.33066
94.3819	78.7097	77.78	118.46									-0.180542	-0.225974
88.9207	74.8573	69.72	71.13									0.0103971	0.0649479
105.627	87.3715	72.11	72.18									-0.147362	-0.0578376
86.1562	68.1542	70.41	71.27									-0.126844	-0.181872
97.1819	55.4623	71.26	74.21									-0.194839	-0.344498
89.4485	59.5562	88.89	66.85									-0.276914	-0.402934
79.0709	59.8849	61.89	73.05									-0.0881683	-0.379551
70.4349	45.6442	84.64	57.75									-0.167404	-0.0248691
87.2499	59.9199	65.82	72.22									-0.123814	-0.0052552
75.3303	72.8035	49.84	76.86									-0.0242811	0.0765881
105.055	84.6139	55.65	71.44									-0.0427413	0.0338696
58.7709	71.9147	57.31	71.42									-0.0159738	0.150898
125.704	57.8781	63.6	61.72									0.136773	0.24469
117.876	79.4752	49.03	61.53									0.196299	0.277142
76.7038	58.4213	58.11	72.34									0.365889	0.528368
117.571	89.1089	76.46	66.28									0.434708	0.430337
82.1318	77.8022	90.4	82.59									0.523883	0.639305
61.7215	66.9306	93.05	57.31									0.410019	0.583153
62.4033	82.578	92.62	69.62									0.300878	0.389081
73.3455	66.4826	76.73	71.04									0.440835	0.529614
99.6842	57.0407	87.48	62.34									0.270242	0.45083
100.468	50.7941	74.58	68.56									0.403932	0.391089
112.148	68.7694	77.58	65.32									0.501911	0.425446
89.3401	62.379	64.5	65.36									0.502382	0.562465
113.235	55.5083	85.31	77									0.414102	0.764157
116.358	70.8947	72.89	71.09									0.5719	0.714052
64.0585	53.785	59.51	72.84									0.41516	0.572021
53.1599	83.687	56.29	66.98									0.306835	0.373195
168.601	60.0878	60.44	79.97									0.324455	0.530306
76.2064	59.3486	66.09	77.64									0.436044	0.390984
47.6108	75.1505	81.83	59.42									0.462832	0.47181
151.359	65.2081	72.98	123.82									0.569691	0.491022
69.8335	60.9642	63.36	71.16									0.409285	0.350281
50.6298	89.6734	82.28	62.34									0.396741	0.364304
105.071	80.6875	80.5	73.44									0.783071	0.802595
75.3262	63.2866	54.61	70.82									0.784724	0.8296
55.4823	84.3729	79.03	100.1									0.846307	0.900979
83.5903	59.933	79.79	73.52									0.515015	0.817805
77.6293	77.2097	53.19	63									0.476579	0.695896
95.1543	52.4363	93.53	62.52									0.588397	0.524711
74.0842	115.884	68.12	65.73									0.716928	0.706973
103.29	108.039	79.98	57.59									0.57706	0.556239
89.9701	95.2122	53.3	70.66									0.581747	0.507671
91.8354	86.46	68.94	61.49									0.583231	0.683584
138.096	61.9693	67.97	65.57									0.35285	0.435315
85.2917	169.002	76.31	93.43									0.371908	0.39094
93.475	71.8481	76.16	72.14									0.562844	0.611557
150.021	61.0531	77.8	135.68									0.486274	0.568298
103.125	87.5408	61.45	67.03									0.424856	0.492801
91.0966	55.0455	72.79	66.51									0.517332	0.601949
83.6355	94.8431	53.79	63.3									0.374869	0.534668
61.065	78.326	66.48	70.79									0.509032	0.531961
81.8664	59.3537	77.77	58.19									0.458188	0.655037
57.8884	77.56	71.53	75.53									0.535587	0.576048
115.986	121.997	80.03	69.4									0.442407	0.617272
74.8101	79.4219	72.71	61.75									0.492555	0.594408
64.1516	87.1819	89.19	60.02									0.327243	0.380521
92.8301	137.18	70.34	80.45									0.362689	0.619514
81.3051	82.2876	317.43	69.12									0.59679	0.694387
170.656	206.272	61.52	63.91									0.714771	0.725371
74.984	84.3336	55.08	70.28									0.732465	0.757513
64.0386	56.8353	81.76	61.58									0.537829	0.720146
184.375	90.1613	57.93	77.74									0.297592	0.359788
83.9306	61.9103	91.44	64.13									0.5733	0.742856
66.6495	107.955	68.23	72.32									0.340277	0.440628
117.303	108.52	56.76	62.95									0.0678214	0.187226
88.5575	91.7998	56.5	62.1									0.370522	0.525998
196.139	77.5498	50.51	66.47									0.21715	0.419908
52.5419	73.7992	72.77	63.42									0.311962	0.268564
67.0289	70.0182	56.64	80.04									0.277231	0.31736
58.7775	92.5073	55.94	78.98									0.357512	0.444892
71.5085	76.7652	70.47	54.05									0.30785	0.344577
98.7195	78.9567	86.89	67.46									0.42464	0.386511
70.7077	72.3065	324.13	63.73									0.280728	0.263054
59.8293	73.9504	76.8	68.21									0.235547	0.284278
56.1554	74.5218	49.44	68.58									0.228538	0.280209
63.8096	90.6902	65.98	307.59									0.39133	0.425946
103.721	53.7517	64.03	65.89									0.378901	0.345814
112.759	66.8711	98.8	73.38									0.422212	0.411933
52.6158	56.9663	63.24	72.74									0.0765673	0.287635
135.245	46.4569	81.05	67.31									0.300455	0.305543
116.062	86.1075	78.8	69.63									0.464909	0.508747
139.077	100.942	86.03	66.48									0.548282	0.568779
60.8369	140.623	51.95	74.55									0.485653	0.535189
168.897	72.819	75.5	64.98									0.29023	0.298911
79.3058	72.3999	70.37	72.25									0.336135	0.381993
85.6013	123.492	46.69	66.93									0.517599	0.500054
102.569	71.6423	77.43	76.44									0.691817	0.529812
86.2662	88.2095	86.59	74.22									0.250948	0.466788
136.673	85.1703	68.98	72.87									0.218931	0.231293
97.3715	50.1655	67.37	69.83									0.404741	0.39383
71.8685	63.3855	46.98	68.37									0.249182	0.345129
80.7186	73.3446	62.33	122.39									0.299937	0.32867
95.4417	72.4409	77.27	75.32									0.289123	0.310514
98.5557	143.238	69.92	67.1									0.0801839	0.131069
72.5827	49.3011	72.46	75.7									0.151971	-0.079312
57.5126	76.3824	63.3	70.27									0.209639	0.0717514
70.2543	98.3068	59.22	73.05									0.200995	-0.2824
87.7277	75.9586	66.89	70.17									0.0281966	-0.206712
55.3322	48.6722	313.71	62.28									-0.0983707	-0.215321
59.2792	125.982	68.43	75.83									-0.0475899	-0.29928
66.6999	69.603	74.67	75.42									0.0200792	-0.123777
90.7394	50.9476	87.36	65.65									-0.0466344	-0.0402315
57.9646	158.86	68.89	70.13									0.091932	0.0643567
71.9649	80.5483	60.77	75.56									0.0791883	0.0136037
56.4452	69.9822	53.6	71.99									0.124572	-0.047095
101.712	127.112	60.1	64.48									-0.0148611	-0.145799
67.3266	52.6124	60.29	73									-0.043169	0.0308822
152.201	83.1234	69.16	67.63									0.244881	0.258016
67.8233	85.7724	61.09	68.66									0.197102	0.307808
75.8033	52.8874	50.48	66.47									0.130541	0.143795
122.131	52.2121	68.23	76.55									0.178358	0.237624
81.9339	74.693	75.32	67.02									0.116424	0.143937
54.5214	48.9414	98.32	52.5									0.263515	0.257558
103.934	160.044	67.08	61.34									0.0453582	0.082746
72.7902	75.7162	333.79	80.73									0.2133	0.308205
48.3321	43.3371	93.7	76.84									0.397432	0.513327
101.366	121.09	84.36	70.29									0.311445	0.390472
124.06	84.4299	61.85	71.42									0.262519	0.314513
63.964	61.4113	70.79	65.17									0.0937513	0.141721
59.6295	98.749	87.94	71.91									0.0852917	0.00713932
69.5511	109.245	78.6	72.69									0.217143	0.17178
63.02	66.1269	71.35	81.19									0.372573	0.345549
86.6791	70.6301	67.17	66.35									0.362585	0.213355
58.4677	105.085	80.64	130.2									0.338606	0.193824
57.5351	52.6566	96.06	75.92									0.18951	0.21867
114.751	71.9024	269.05	69.19									0.0879989	0.0351346
90.9912	69.6169	62.26	64.99									-0.121948	-0.135063
82.7522	62.6103	86.22	75.76									0.0127755	-0.203665
101.145	88.7513	73.55	59.81									-0.0892276	-0.21783
72.3691	61.034	84.45	58.84									0.0301781	-0.296769
67.6639	77.3038	80.29	66.48									0.219532	-0.00889529
78.7993	102.517	85.49	70.33									0.282806	0.397482
62.9436	130.967	65.77	74.45									0.178205	0.210287
68.2232	76.6589	94.68	121.66									0.365155	0.376112
132.067	71.2413	75.55	66.73									0.38268	0.361472
77.7738	77.9501	65.48	72.86									0.479884	0.376624
89.733	66.2549	88.34	73.16									0.174096	0.100324
177.924	83.8307	71.45	68.36									0.347114	-0.0421475
135.543	96.4334	67.62	64.22									0.217123	0.0499129
68.5362	94.8691	66.23	61.98									0.269635	0.187119
124.262	85.3508	64.44	109.62									0.442841	0.359911
115.979	64.5542	82.73	70.26									0.321167	0.406968
91.6082	63.5785	64.1	67.94									0.556699	0.46362
80.896	69.2518	65.04	126.89									0.631386	0.650195
153.118	62.267	79.01	72.58									0.489147	0.53553
45.1041	47.4312	80.63	70.11									0.107122	0.133034
62.7462	73.9879	77.58	69.33									0.188344	0.142459
78.6186	80.231	80.43	57.2									0.256894	0.415894
66.3515	88.0427	327.38	72.81									0.495219	0.466251
96.1898	121.929	75.15	67.52									0.369152	0.382251
83.1873	76.6553	85.94	79.4									0.29588	0.682375
62.8884	73.9311	75.19	57.7									0.158693	0.28131
112.948	90.8857	362.23	73.37									0.143769	0.50971
94.7023	70.2946	71.5	71.8									0.202809	0.326485
64.6346	61.3288	84.94	77.51									0.118471	0.244161
64.0736	83.1968	80.39	135.31									0.22873	0.213107
75.3405	86.4649	49.55	72.16									0.131631	0.12111
103.157	67.3886	68.6	67.16									0.115047	0.184377
182.469	70.9766	79.24	67.22									-0.0348956	0.0925114
62.8454	55.8678	90.63	69									0.0187836	0.0281063
52.8233	51.0165	59.55	69.99									-0.200878	-0.0619257
66.8375	182.863	66.86	61.57									-0.130937	0.0903247
58.7257	63.9229	80.59	75.75									-0.0342785	0.179279
108.153	122.145	58.32	78.07									0.0588333	0.0725702
99.3216	67.0156	73.96	71.56									0.0902492	0.00346491
86.827	68.8996	58.4	75.92									-0.126197	0.109455
131.375	83.6844	318.05	68.14									-0.123105	-0.0279292
121.199	98.5559	71.96	68.64									-0.15629	-0.0982853
74.6289	102.172	71.25	78.92									-0.304973	-0.0811337
62.2017	65.6102	90.62	72.82									-0.200511	-0.159025
65.4417	102.19	77.08	68.8									-0.487748	-0.36976
121.719	66.864	66.12	63.35									-0.44197	-0.526457
47.4819	62.6562	68.02	62.81									-0.472188	-0.6418
88.0229	64.6856	55.4	64.67									-0.659333	-0.672906
98.7654	79.3876	78	73.48									-0.681816	-0.612752
75.7745	66.9177	69.55	77.23									-0.741097	-0.72687
182.392	81.5225	77.65	68.34									-0.643467	-0.663385
59.2099	73.1312	60.65	81.78									-0.605048	-0.747672
77.098	144.968	66.05	69.18									-0.541928	-0.676735
71.8091	44.4474	64.51	75.52									-0.647231	-0.757721
88.2698	60.0456	77.66	66.89									-0.728345	-0.639056
101.59	85.1502	75.78	73.91									-0.631842	-0.756143
105.788	71.8753	61.08	61.92									-0.633107	-0.743927
84.9113	170.825	59.82	65.43									-0.622247	-0.659264
90.2928	99.5945	48.51	70.38									-0.534216	-0.663142
76.7432	59.7532	74.21	82.95									-0.553722	-0.714501
61.2498	81.6047	67.74	75.1									-0.600782	-0.666078
48.7896	62.8441	63.97	63.38									-0.619327	-0.674092
62.0245	118.294	64.63	140.26									-0.581018	-0.630206
60.2927	76.7994	67.92	75.33									-0.522958	-0.599652
61.2117	103.543	73.9	61.93									-0.612625	-0.714909
88.8084	68.5486	46.88	80.27									-0.566742	-0.572074
112.566	40.0599	89.75	65.26									-0.512045	-0.600166
53.162	76.4171	74.1	74.85									-0.544103	-0.573867
61.4236	62.2123	59.38	64.44									-0.516052	-0.435712
75.5342	53.3266	64.25	70									-0.464193	-0.459604
65.6335	124.001	92.43	56.46									-0.428285	-0.264323
60.3158	61.6142	58.11	299.27									-0.529945	-0.472272
100.193	67.6186	78.44	72.09									-0.411478	-0.366526
115.481	98.6113	54.98	77.5									-0.529262	-0.400085
86.688	73.7934	52.02	69.49									-0.464509	-0.455936
127.508	100.286	51.37	66.65									-0.580348	-0.558623
100.606	95.1458	52.13	61.87									-0.660039	-0.507134
43.7335	102.156	60.63	75.68									-0.621369	-0.617497
52.141	76.0494	74.75	62.13									-0.526212	-0.545849
137.442	57.3268	78.84	61.17									-0.405307	-0.502035
64.9678	48.6425	79.73	73.87									-0.471779	-0.340224
59.983	60.8325	73.82	79.89									-0.30022	-0.347772
91.2706	118.633	66.07	65.14									-0.282521	-0.217167
56.7404	78.1211	50.29	74.91									-0.291885	-0.270782
78.3901	62.6277	72.23	73.55									-0.365548	-0.260801
80.8505	59.3292	70.66	66.89									-0.23119	-0.0359991
54.2057	65.1252	57.16	72.63									0.0587661	0.184685
76.8123	79.1818	294.48	78.19									0.0736556	0.278252
67.8405	87.6461	87.33	63.82									0.0761863	0.13305
50.4795	79.8157	78.06	70.53									0.0603684	0.177551
93.7551	129.625	66.16	68.64									0.132488	0.268971
64.0678	91.9232	71.69	71.25									0.0139376	0.169938
112.833	97.6471	81.65	66.76									-0.0713494	0.0486015
71.807	53.9858	66.02	63.71									-0.27371	-0.193169
126.905	48.4671	89.44	70.17									-0.313013	-0.397766
103.778	77.3192	72.39	68.12									-0.660238	-0.768193
163.385	153.131	78.36	63.38									-0.761451	-0.813884
53.7866	104.635	69.61	71.76									-0.810208	-0.73274
81.7585	112.526	77.72	74.13									-0.64796	-0.797396
74.3077	103.927	66.13	71.28									-0.676401	-0.634652
70.3031	147.648	81.06	63.5									-0.632024	-0.72286
131.908	65.9771	80.46	78.23									-0.742228	-0.754223
66.8342	77.9795	96.21	72.71									-0.74346	-0.753796
82.0297	68.4204	73.51	76.14									-0.765368	-0.67606
76.3457	113.673	75.38	287.77									-0.672056	-0.766083
107.025	64.8778	55.33	68.45									-0.755261	-0.80781
179.256	58.5781	73.71	73.34									-0.666026	-0.76225
53.9224	90.6464	73.53	72.97									-0.598414	-0.585376
105.608	56.2133	108.82	61.01									-0.398861	-0.445417
83.2888	87.3225	50.07	70.98									-0.631196	-0.598539
85.1049	60.5948	75.93	77.67									-0.640174	-0.718227
65.6003	79.4377	61.07	78.62									-0.716177	-0.75828
97.3213	80.6411	85.48	66.52									-0.715486	-0.782476
100.575	61.4704	60.06	74.72									-0.779779	-0.827873
70.988	105.954	72.3	64.98									-0.733719	-0.886824
101.604	93.5608	66.52	69.44									-0.713517	-0.764914
87.1744	88.7503	50.32	72.68									-0.613014	-0.762427
86.1525	89.1556	110.66	75.1									-0.566894	-0.648579
125.375	44.9509	68.99	60.85									-0.57844	-0.631566
113.667	86.3802	63.58	68.74									-0.522561	-0.413679
99.9326	74.8867	60.66	84.26									-0.588609	-0.666192
89.9836	85.7903	87.8	63.35									-0.581751	-0.508258
128.948	80.8688	86.11	60.27									-0.55675	-0.445334
125.206	81.5952	88.03	69.09									-0.51481	-0.420822
68.3294	81.5239	79.54	65.73									-0.439222	-0.508524
128.6	49.0625	269.44	80.66									-0.524895	-0.526828
58.9715	63.7422	60.4	77.15									-0.537331	-0.549315
93.4494	60.0754	67.63	67.55									-0.471098	-0.542587
66.4132	77.862	59.75	70.49									-0.454792	-0.478528
47.4168	75.7807	59.33	62.97									-0.430228	-0.394813
93.1771	85.1973	56.19	80.22									-0.474036	-0.426385
124.416	75.5924	77.49	301.8									-0.543306	-0.421027
85.2322	64.2603	65.38	98.15									-0.414948	-0.455032
58.1303	86.9974	74.48	74.19									-0.436354	-0.388415
69.2619	76.3724	66.51	62.15									-0.430092	-0.356357
112.032	110.604	74.17	68.71									-0.344704	-0.327581
43.4321	67.5909	98.16	69.98									-0.400635	-0.236034
65.1876	64.9678	78.05	78.65									-0.16677	-0.0710548
115.733	76.5697	59.37	76.11									-0.254397	-0.114989
190.915	73.0345	69.05	69.14									-0.45228	-0.50254
126.045	68.0119	62.35	108.04									-0.576021	-0.66592
83.7891	72.0546	87.82	79.23									-0.515242	-0.568794
141.004	69.2864	58.23	55.96									-0.479229	-0.582446
100.316	74.5468	68.4	82.24									-0.595983	-0.65772
89.0144	47.6028	67.6	78.64									-0.659437	-0.698566
169.935	121.508	97	64.47									-0.580397	-0.717178
65.9736	40.5902	67.51	67.78									-0.609169	-0.676064
89.3148	48.3891	55.95	79.43									-0.558629	-0.586329
91.8814	67.0423	74.4	73.16									-0.587611	-0.644249
74.39	84.8885	65.62	66.19									-0.567083	-0.76674
116.287	75.1575	58.02	73.34									-0.658634	-0.727369
86.5081	137.003	54.56	67.35									-0.634364	-0.558241
61.6924	70.22	74.22	66.21									-0.511529	-0.572888
68.8958	71.6982	77.75	76.96									-0.44089	-0.557905
64.0777	47.9027	94.93	299.02									-0.628135	-0.533594
123.116	64.1988	77.74	69.01									-0.655573	-0.741442
125.144	108.892	78.71	74.71									-0.572403	-0.718604
81.8262	61.3064	74.03	86.82									-0.587878	-0.629411
67.4318	76.8864	69.74	55.93									-0.5139	-0.672347
84.4095	61.6999	66.46	69.12									-0.49327	-0.654467
88.6157	95.3801	67.36	68.29									-0.512489	-0.646105
102.211	97.4625	85.1	64.36									-0.584605	-0.712177
82.835	90.5197	283.6	139.16									-0.562439	-0.625492
130.579	86.7054	77.2	60.48									-0.653389	-0.649276
81.6725	67.626	76.51	65.79									-0.626342	-0.631344
62.4686	76.2855	51.32	75.4									-0.598293	-0.60334
80.6012	63.6021	65.88	71.72									-0.543966	-0.63664
65.0307	80.0314	89.39	83.33									-0.488609	-0.617006
68.4445	42.8486	70.07	72.18									-0.461223	-0.60228
72.5813	82.7338	75.89	77.94									-0.569627	-0.537608
63.083	84.3279	56.01	74.27									-0.556722	-0.370035
122.277	65.7314	72.03	70.43									-0.382256	-0.329272
117.279	64.493	61.03	67.77									-0.377942	-0.484505
76.8456	75.9908	90.85	69.7									-0.386572	-0.528567
90.7076	70.3399	298.61	74.03									-0.481036	-0.515796
71.4313	119.578	86.56	65.39									-0.426903	-0.492848
97.4606	57.8365	54.22	75.79									-0.26888	-0.379942
114.334	96.2433	76.25	58.96									-0.348459	-0.413984
64.2317	67.7802	83.28	65.8									-0.296913	-0.379649
175.625	112.24	71.26	63.54									-0.279852	-0.355767
102.398	111.044	61.83	81.07									-0.370763	-0.433574
85.6767	56.1572	68.08	70.77									-0.390594	-0.401828
82.2145	47.7881	80.57	72.66									-0.241437	-0.26399
63.7861	74.8898	78.76	69.61									-0.124947	-0.170864
94.6591	71.6468	51.46	72.99									-0.297566	-0.29893
93.9699	61.0478	76.8	58.93									-0.335671	-0.349611
74.1884	112.349	50.07	74.05									-0.299798	-0.240014
92.1441	99.0796	70.89	73.89									-0.280385	-0.282641
82.7711	84.7059	81.1	71.72									-0.223789	-0.35639
70.6898	66.0538	80.09	73.58									-0.221258	-0.258577
179.12	69.0964	64.15	58.52									-0.176087	-0.0581591
64.8781	68.793	62.4	63.48									-0.108886	-0.232787
63.2293	52.7491	92.99	51.35									-0.177879	-0.346951
60.8409	156.522	87.85	69.74									-0.192054	-0.233428
137.715	89.6044	79.2	76.67									-0.292302	-0.204118
61.4328	73.4311	70.31	77.21									-0.279127	-0.2241
65.5864	76.645	80.94	76.06									-0.276368	-0.285858
94.3887	111.867	73.73	64.37									-0.160003	-0.156865
61.3706	82.4094	69.44	75.03									-0.332179	-0.265925
93.7825	54.7725	83.84	61.7									-0.300099	-0.288757
67.4605	49.8875	294.86	73.48									-0.427042	-0.411167
82.6704	78.4784	67.75	76.88									-0.604873	-0.795105
74.7187	71.0811	72.76	71.05									-0.675368	-0.827128
58.038	66.2354	76.43	67.91									-0.906659	-0.823988
78.2226	140.154	60.21	70.65									-0.82207	-0.854473
59.8672	63.8706	60.17	82.95									-0.728049	-0.78854
71.2822	62.2813	124.15	56.8									-0.86883	-0.693038
91.5481	93.0532	73.09	101.36									-0.69799	-0.745857
71.779	84.4757	72.57	69.08									-0.592325	-0.51774
75.9824	96.1195	93.09	72.87									-0.414028	-0.408087
43.0391	75.3219	85.67	66.21									-0.5881	-0.495516
90.3246	68.6606	52.94	60.56									-0.537135	-0.568747
50.4784	61.2878	85.27	69.56									-0.525274	-0.551839
111.364	69.6784	56.09	66.32									-0.474019	-0.582577
102.239	48.7995	57.6	65.13									-0.474364	-0.523996
71.1067	47.859	54.77	61.65									-0.451377	-0.509788
117.112	74.1383	84.55	76.16									-0.637805	-0.485609
107.196	85.6804	65.54	67.79									-0.475122	-0.510734
89.1315	58.7648	64.36	63.81									-0.44661	-0.436242
110.061	130.068	55.48	71.54									-0.435281	-0.286771
63.9897	92.2589	77.51	73.82									-0.396997	-0.339815
73.9567	78.9412	320.59	82.63									-0.497935	-0.56597
86.4422	113.481	74.23	65.21									-0.485584	-0.476418
87.4394	70.6387	312.72	104.91									-0.284986	-0.365568
58.6627	74.7974	101.54	60.86									-0.0922946	-0.0906631
58.0885	72.085	46.42	61.37									0.108079	0.144311
108.423	71.0257	84.14	65.48									0.059537	0.159009
155.688	126.935	62.85	77.53									-0.0365263	-0.0672748
87.1322	48.1088	105.47	71.98									-0.212582	-0.219774
81.6249	52.421	74.8	75.39									-0.226798	-0.252363
54.7376	89.8057	59.8	74.26									-0.0544817	0.0287151
66.5156	58.9726	56.45	77.39									-0.0627712	-0.144297
89.4336	61.742	59.67	62.91									-0.119249	-0.191767
69.0987	73.9034	76.78	80.21									0.00551357	0.204794
61.5207	78.1651	286.89	72.77									-0.109941	0.0216228
81.7866	55.3625	99.88	63.08									-0.315719	-0.265917
78.5948	46.817	349.47	73.3									-0.363281	-0.228644
84.5714	87.2105	78.38	99.64									-0.280329	-0.234153
77.5312	47.9676	87.38	70.29									-0.292134	-0.209577
52.4399	97.4428	63.73	63.78									-0.291698	-0.357195
128.176	39.2632	88	77.82									-0.447431	-0.322413
97.986	79.0172	68.12	76.13									-0.345041	-0.505701
147.777	54.867	80.21	64.77									-0.411899	-0.612054
109.776	55.0114	66.52	68.37									-0.432619	-0.531412
65.6493	76.2728	68.17	72.37									-0.388647	-0.490405
79.7202	63.9219	328.14	67.22									-0.348631	-0.488461
66.2605	100.265	73.46	72.35									-0.391938	-0.56192
66.9146	146.39	72.8	77.75									-0.397975	-0.388095
66.4765	48.5175	56.88	69.76									-0.29401	-0.589072
66.9303	70.7797	55.08	137.84									-0.458665	-0.561538
78.7842	66.9687	55.18	68.64									-0.370734	-0.573249
108.56	75.5531	66.15	73.86									-0.481471	-0.366245
49.043	75.5892	333.31	139.75									-0.306361	-0.293816
70.0041	64.843	52.74	121.25									-0.273585	-0.312885
71.3338	69.6627	56.74	106.47									-0.147381	-0.262499
82.073	77.2694	102.21	66.02									-0.13951	-0.279205
46.6994	81.4988	92.56	71.38									-0.104959	-0.0750534
141.139	80.6633	78.63	61.07									-0.249873	-0.298143
68.7244	65.5349	70.13	76.98									-0.335058	-0.295244
87.7398	76.0349	347.42	72.26									-0.341236	-0.335795
69.4565	96.2669	80.49	75.19									-0.203095	-0.169919
77.1921	82.4148	50.06	76.9									0.197204	0.145974
135.478	66.8086	77.41	62.47									0.0400421	0.135147
134.026	59.7416	60.82	57.73									0.179249	0.316484
112.98	59.3517	80.6	59.7									0.307797	0.334379
73.053	72.4762	79.71	145.51									0.436087	0.485996
44.7432	57.2212	71.67	74.13									0.425705	0.391723
105.555	70.5907	71.6	72.71									0.402682	0.443742
75.9768	71.0801	69.03	68.93									0.389078	0.496693
80.6229	44.035	98.43	68.15									0.360031	0.565768
58.4373	57.8327	87.59	138.79									0.319601	0.438346
91.0826	73.0296	60.36	72.7									0.328702	0.477005
74.4573	83.0257	58.8	71.7									0.505785	0.657496
126.34	57.4968	63.38	70.78									0.430447	0.418369
76.8584	108.99	96.28	79.1									0.590034	0.581299
79.3572	65.1639	79.58	129.58									0.682687	0.76683
88.7263	88.4858	293.03	74.72									0.731598	0.723336
124.138	66.0116	80.18	70.43									0.473289	0.490014
75.0859	58.8751	53.86	76.47									0.641063	0.488528
112.3	41.8572	75.03	78.63									0.433664	0.525113
84.1941	64.1978	61.52	76.8									0.540606	0.544023
96.3124	81.7976	63.33	294.24									0.428465	0.564481
53.9827	82.1207	74.96	71.3									0.293458	0.524648
43.2366	113.07	337.7	120.23									0.191348	0.386632
91.131	61.5482	68.92	72.34									0.0905894	0.0762289
73.3292	67.705	65.59	78.75									-0.1237	-0.252569
65.0674	92.7882	72.84	64.35									-0.276228	-0.330951
54.3213	70.4257	81.51	81.23									-0.203374	-0.228248
116.79	71.9835	73.66	71.91									-0.274916	-0.263478
86.4032	73.6946	77.67	78.12									-0.215587	-0.223737
73.5683	64.8469	79.65	73.85									-0.235741	-0.307156
47.1167	95.0581	58.54	73.5									-0.294835	-0.305854
72.9918	51.7444	77.55	74.01									-0.225293	-0.23692
67.145	73.4207	79.73	78.17									-0.276458	-0.177415
57.5383	62.0159	69.47	64.58									-0.468414	-0.343999
63.3496	92.8686	68.6	63.1									-0.411304	-0.397728
83.6089	71.0659	66.49	295.84									-0.258356	-0.387261
105.048	72.6622	60.83	62.1									-0.28853	-0.14268
85.9155	79.5858	351.32	96.32									-0.179272	-0.184635
81.5629	86.3248	75.26	71.15									-0.198987	-0.0780408
76.4249	100.672	86.93	68.15									-0.19825	-0.111405
110.59	43.8779	83.69	59.29									-0.205466	-0.127959
76.6107	70.7035	69.14	73.55									-0.282683	-0.237088
91.4679	64.7269	49.14	74.96									-0.258969	-0.436801
75.1128	50.8013	67.34	75.97									-0.349259	-0.274256
74.5492	126.39	64.91	67.06									-0.289484	-0.273167
78.4516	56.3148	94.07	75.93									-0.202723	-0.300399
74.0838	81.492	71.89	75.45									-0.182311	-0.120041
57.8846	60.1593	50.63	66.46									-0.248779	-0.33135
81.6363	77.9915	61.11	59.44									-0.317018	-0.218673
77.1515	126.275	76.33	60.08									-0.265381	-0.349459
67.5515	84.0904	86.62	65.25									-0.365714	-0.283524
83.8795	60.5041	69.56	77.7									-0.36413	-0.305219
97.6349	68.5241	71.7	62.09									-0.395749	-0.404376
101.405	67.5474	79.79	66.7									-0.380258	-0.397715
109.637	82.1981	67.79	68.01									-0.381483	-0.364921
81.8099	107.254	93.38	82.74									-0.466173	-0.467881
86.4035	66.1474	46.95	72.74									-0.50659	-0.560388
66.326	80.5534	59.69	76.44									-0.533266	-0.500104
87.7163	70.9792	76.5	78.54									-0.522272	-0.492301
98.5047	71.8708	65.31	60.44									-0.507901	-0.427449
51.7384	49.0441	82.36	138.38									-0.494906	-0.541907
70.8987	87.913	56.88	135.58									-0.427296	-0.484599
74.4268	77.3722	80.17	66.94									-0.369316	-0.429168
57.5246	79.564	79.45	74.29									-0.455092	-0.485823
101.249	62.8102	337.39	68.32									-0.379599	-0.412482
109.288	83.3486	286.98	70.7									-0.441272	-0.533868
64.3013	82.3915	74.31	63.89									-0.54993	-0.404179
83.4164	104.797	46.65	78.2									-0.53403	-0.562748
63.9902	93.9669	51.51	69.36									-0.565443	-0.486759
127.198	77.6796	63.43	74.72									-0.44646	-0.572017
55.5747	60.3902	66.74	62.13									-0.534187	-0.467362
47.5329	61.2364	332.97	63.33									-0.436862	-0.467055
71.9023	65.7399	65.09	74.1									-0.57342	-0.569074
67.1171	86.3641	97.6	74.04									-0.470022	-0.531913
75.2256	98.2376	52.37	71.35									-0.590242	-0.531424
68.9259	84.7479	65.48	73.82									-0.467249	-0.604845
75.8781	60.2245	89.24	75.19									-0.475762	-0.634018
100.083	70.6043	67.58	76.36									-0.582635	-0.540842
97.9716	69.9022	58.74	69.87									-0.406087	-0.469699
61.0131	76.9225	71.35	141.25									-0.573145	-0.473795
81.7796	49.1696	89.75	77.67									-0.407463	-0.544087
125.029	67.4082	69.99	105.34									-0.480344	-0.428193
96.1328	85.2251	61.87	76.91									-0.467613	-0.510488
47.7095	76.1026	85.57	77.35									-0.574654	-0.543164
59.0129	69.7567	60.6	60.77									-0.447396	-0.585254
54.2899	75.9589	67.06	80.27									-0.505543	-0.55609
112.476	58.2003	72.1	63.67									-0.44979	-0.547712
180.992	101.821	70.7	71.26									-0.508537	-0.531229
64.7128	64.6996	55.28	72.65									-0.510324	-0.399362
71.8268	101.231	66.91	75.66									-0.386769	-0.455949
70.4078	60.2393	62.03	79.03									-0.521359	-0.405049
68.745	50.1316	79.79	75.82									-0.511936	-0.537615
53.3548	82.5507	74.32	69.2									-0.397338	-0.483909
129.053	47.9802	60.81	68.12									-0.364196	-0.483289
76.5907	52.4107	64.07	76.9									-0.4614	-0.386589
88.2654	99.2914	67.64	73.37									-0.403115	-0.321149
60.831	50.0102	57.86	60.94									-0.289584	-0.353915
64.199	69.9427	115.01	77.06									-0.383678	-0.369672
100.793	48.3407	68.9	54.19									-0.297068	-0.381676
62.823	58.5374	66.99	76.32									-0.300226	-0.345055
85.004	68.7948	60.47	73.64									-0.328185	-0.258162
74.0689	62.7506	66	76.52									-0.302027	-0.25949
105.645	73.4333	82.39	75.43									-0.190204	-0.262381
84.0851	73.22	81.75	71.44									-0.135398	-0.259532
97.0966	88.3634	48.91	67.69									-0.238323	-0.241085
81.3607	69.1283	99.92	72.55									-0.195547	-0.0786682
71.8538	98.9669	74.25	77.16									-0.111774	-0.0346694
79.2087	77.4916	87.09	76.08									-0.00169311	0.0225987
78.5199	76.1544	69.44	85.21									-0.0201947	0.132315
63.9769	63.4298	71.32	69.81									0.00920266	0.137765
62.5812	78.7457	79.09	58.9									-0.241192	-0.0648173
87.8746	59.035	66.77	60.63									-0.229708	-0.136234
48.3077	50.1465	77.86	71.5									-0.181089	0.0107179
67.1052	59.4673	78.5	56.42									-0.0889879	0.0151338
63.7887	93.7462	69.18	82.76									-0.160932	0.0702388
71.214	112.159	58.48	63.8									-0.0746033	-0.0634442
75.9791	100.705	102.11	61.06									-0.20405	-0.182138
65.5031	95.4091	57.51	93.8									-0.387015	-0.362802
59.7321	68.7453	76.54	64.62									-0.357205	-0.28032
72.1922	51.1824	59.54	73.33									-0.194	-0.316767
68.1855	58.3348	54.23	75.51									-0.202891	-0.313073
59.3715	79.9164	61.14	304.29									-0.360393	-0.289817
91.4781	69.7882	70.64	62.63									-0.28755	-0.120516
72.2989	65.2091	68.32	66.12									-0.297728	-0.216745
77.0224	86.5265	61	76.21									-0.250579	-0.173025
102.32	104.842	56.54	62.91									-0.219116	-0.334839
56.2211	82.1923	60.91	70.98									-0.358515	-0.286363
65.0422	54.458	59.12	69.15									-0.246319	-0.350079
78.3801	66.3358	101.35	72.69									-0.319405	-0.383365
64.3981	63.898	69.73	77.97									-0.411231	-0.289088
88.1944	61.2155	120.93	71.27									-0.277991	-0.334685
70.4234	72.398	89.23	66.1									-0.271342	-0.308462
[truncated: 66,390 more rows]

## Sheet: Fig_5
5c
B to A	A to B
-1.79	-1.68
-1.52	-1.4
-1.22	-1.36
-1.13	-1.2
-0.93	-1.02
-0.9	-1.01
-0.87	-0.9
-0.87	-0.86
-0.85	-0.84
-0.84	-0.83
-0.83	-0.83
-0.83	-0.8
-0.83	-0.79
-0.8	-0.79
-0.78	-0.76
-0.72	-0.72
-0.72	-0.72
-0.71	-0.72
-0.7	-0.71
-0.69	-0.69
-0.67	-0.68
-0.66	-0.65
-0.66	-0.65
-0.65	-0.63
-0.64	-0.63
-0.62	-0.62
-0.61	-0.62
-0.61	-0.61
-0.6	-0.6
-0.59	-0.59
-0.59	-0.57
-0.58	-0.56
-0.58	-0.55
-0.58	-0.53
-0.57	-0.53
-0.57	-0.53
-0.57	-0.51
-0.56	-0.51
-0.54	-0.5
-0.53	-0.5
-0.53	-0.5
-0.53	-0.48
-0.53	-0.48
-0.51	-0.48
-0.51	-0.48
-0.5	-0.47
-0.5	-0.47
-0.47	-0.45
-0.47	-0.45
-0.47	-0.45
-0.46	-0.44
-0.45	-0.44
-0.45	-0.43
-0.45	-0.42
-0.45	-0.41
-0.44	-0.41
-0.43	-0.4
-0.43	-0.4
-0.42	-0.4
-0.42	-0.38
-0.42	-0.38
-0.42	-0.38
-0.41	-0.38
-0.41	-0.37
-0.4	-0.36
-0.4	-0.36
-0.4	-0.35
-0.39	-0.34
-0.39	-0.34
-0.39	-0.34
-0.39	-0.34
-0.38	-0.33
-0.38	-0.31
-0.38	-0.31
-0.38	-0.31
-0.37	-0.31
-0.36	-0.31
-0.36	-0.3
-0.35	-0.3
-0.35	-0.3
-0.35	-0.29
-0.34	-0.29
-0.34	-0.29
-0.34	-0.28
-0.34	-0.28
-0.34	-0.28
-0.34	-0.28
-0.32	-0.27
-0.32	-0.27
-0.32	-0.27
-0.32	-0.27
-0.32	-0.26
-0.31	-0.26
-0.31	-0.26
-0.31	-0.26
-0.31	-0.25
-0.31	-0.24
-0.31	-0.24
-0.31	-0.22
-0.3	-0.21
-0.3	-0.21
-0.3	-0.21
-0.3	-0.21
-0.3	-0.21
-0.29	-0.2
-0.29	-0.2
-0.29	-0.2
-0.29	-0.2
-0.28	-0.2
-0.28	-0.19
-0.28	-0.19
-0.27	-0.19
-0.27	-0.18
-0.27	-0.18
-0.27	-0.18
-0.27	-0.17
-0.27	-0.17
-0.27	-0.17
-0.26	-0.17
-0.26	-0.16
-0.26	-0.16
-0.25	-0.16
-0.25	-0.15
-0.25	-0.15
-0.25	-0.15
-0.25	-0.14
-0.25	-0.14
-0.24	-0.14
-0.24	-0.13
-0.24	-0.13
-0.24	-0.13
-0.23	-0.12
-0.23	-0.12
-0.23	-0.12
-0.23	-0.12
-0.23	-0.12
-0.22	-0.12
-0.22	-0.12
-0.22	-0.11
-0.22	-0.11
-0.22	-0.1
-0.21	-0.1
-0.21	-0.1
-0.21	-0.1
-0.21	-0.1
-0.21	-0.09
-0.21	-0.09
-0.21	-0.08
-0.21	-0.07
-0.21	-0.07
-0.21	-0.07
-0.21	-0.06
-0.21	-0.06
-0.2	-0.06
-0.2	-0.06
-0.2	-0.05
-0.19	-0.04
-0.18	-0.04
-0.18	-0.04
-0.18	-0.03
-0.18	-0.02
-0.18	-0.02
-0.18	-0.02
-0.16	-0.02
-0.16	-0.01
-0.15	-0.01
-0.15	-0.01
-0.14	-0.01
-0.14	0
-0.14	0
-0.14	0
-0.13	0
-0.13	0
-0.13	0
-0.13	0
-0.13	0
-0.13	0
-0.13	0
-0.13	0
-0.13	0
-0.12	0
-0.12	0
-0.12	0
-0.12	0
-0.12	0
-0.12	0
-0.11	0
-0.11	0
-0.11	0
-0.11	0
-0.11	0
-0.11	0.01
-0.1	0.01
-0.1	0.01
-0.1	0.01
-0.09	0.01
-0.09	0.01
-0.09	0.01
-0.09	0.02
-0.08	0.02
-0.08	0.03
-0.07	0.03
-0.07	0.03
-0.07	0.03
-0.07	0.03
-0.07	0.04
-0.07	0.04
-0.07	0.04
-0.06	0.04
-0.06	0.04
-0.06	0.04
-0.06	0.04
-0.06	0.05
-0.05	0.06
-0.05	0.06
-0.05	0.06
-0.05	0.07
-0.04	0.07
-0.04	0.07
-0.03	0.07
-0.03	0.07
-0.03	0.08
-0.03	0.08
-0.03	0.08
-0.03	0.08
-0.02	0.09
-0.02	0.09
-0.01	0.1
-0.01	0.1
-0.01	0.1
-0.01	0.1
-0.01	0.1
0	0.11
0	0.11
0	0.12
0	0.12
0	0.13
0	0.13
0	0.13
0	0.13
0	0.13
0.01	0.13
0.01	0.14
0.01	0.14
0.01	0.14
0.01	0.14
0.01	0.14
0.02	0.15
0.02	0.15
0.02	0.15
0.02	0.15
0.02	0.15
0.03	0.15
0.03	0.16
0.03	0.16
0.03	0.16
0.03	0.16
0.04	0.17
0.04	0.17
0.04	0.17
0.04	0.17
0.04	0.17
0.05	0.17
0.05	0.18
0.05	0.19
0.06	0.2
0.06	0.2
0.06	0.2
0.06	0.2
0.07	0.2
0.07	0.2
0.08	0.2
0.08	0.21
0.08	0.21
0.08	0.22
0.08	0.22
0.08	0.22
0.08	0.23
0.08	0.23
0.09	0.25
0.09	0.25
0.09	0.25
0.09	0.27
0.1	0.27
0.1	0.28
0.11	0.28
0.11	0.28
0.11	0.29
0.11	0.3
0.11	0.3
0.11	0.31
0.12	0.31
0.12	0.32
0.12	0.32
0.12	0.32
0.12	0.32
0.12	0.33
0.13	0.33
0.13	0.33
0.13	0.35
0.13	0.35
0.13	0.35
0.13	0.35
0.14	0.36
0.14	0.37
0.14	0.37
0.15	0.38
0.15	0.39
0.15	0.4
0.15	0.4
0.15	0.41
0.15	0.41
0.16	0.41
0.16	0.41
0.16	0.41
0.16	0.43
0.16	0.43
0.16	0.43
0.17	0.43
0.17	0.44
0.17	0.45
0.17	0.45
0.17	0.45
0.17	0.46
0.17	0.46
0.17	0.46
0.17	0.49
0.18	0.49
0.18	0.49
0.18	0.49
0.18	0.5
0.18	0.51
0.18	0.52
0.18	0.53
0.18	0.53
0.18	0.54
0.19	0.55
0.2	0.55
0.2	0.56
0.2	0.56
0.21	0.56
0.22	0.57
0.22	0.57
0.22	0.58
0.22	0.58
0.23	0.59
0.23	0.6
0.23	0.6
0.23	0.6
0.24	0.61
0.24	0.62
0.25	0.63
0.25	0.67
0.25	0.67
0.25	0.68
0.25	0.68
0.26	0.68
0.26	0.71
0.26	0.72
0.26	0.72
0.26	0.73
0.27	0.74
0.27	0.76
0.27	0.76
0.27	0.77
0.27	0.77
0.27	0.77
0.28	0.77
0.28	0.8
0.28	0.81
0.28	0.81
0.28	0.82
0.29	0.89
0.29	0.9
0.3	0.94
0.3	0.95
0.3	0.95
0.3	0.95
0.3	0.96
0.31	0.98
0.32	1.01
0.32	1.02
0.32	1.04
0.33	1.06
0.33	1.13
0.33	1.14
0.34	1.15
0.34	1.16
0.35	1.2
0.35	1.22
0.35	1.23
0.35	1.24
0.36	1.24
0.37	1.26
0.37	1.29
0.37	1.39
0.37	1.57
0.37	1.6
0.37	1.63
0.37
0.37
0.38
0.38
0.38
0.38
0.38
0.38
0.38
0.38
0.39
0.39
0.39
0.39
0.39
0.39
0.39
0.4
0.4
0.4
0.4
0.4
0.41
0.41
0.41
0.41
0.41
0.42
0.42
0.43
0.43
0.43
0.43
0.43
0.44
0.44
0.44
0.44
0.44
0.44
0.44
0.45
0.46
0.47
0.47
0.48
0.48
0.49
0.49
0.5
0.5
0.51
0.51
0.52
0.52
0.52
0.52
0.52
0.52
0.53
0.53
0.54
0.54
0.54
0.55
0.55
0.55
0.55
0.56
0.56
0.56
0.56
0.57
0.57
0.58
0.58
0.58
0.58
0.58
0.59
0.59
0.6
0.6
0.6
0.61
0.62
0.62
0.62
0.62
0.62
0.63
0.63
0.64
0.64
0.64
0.64
0.65
0.65
0.66
0.66
0.67
0.67
0.67
0.68
0.68
0.68
0.68
0.68
0.69
0.69
0.7
0.7
0.7
0.71
0.71
0.73
0.74
0.74
0.75
0.75
0.75
0.77
0.78
0.78
0.79
0.8
0.8
0.8
0.8
0.82
0.84
0.84
0.85
0.87
0.88
0.88
0.88
0.89
0.9
0.9
0.95
0.95
0.95
0.95
0.97
0.98
0.99
1
1
1.01
1.02
1.04
1.05
1.07
1.08
1.08
1.1
1.11
1.11
1.12
1.13
1.17
1.28
1.29
1.35
1.38
1.47
1.49
1.66
1.68
1.95

## Sheet: Fig_6
6B				6D				6E
Soft	Stiff			Control(nm)	GSK(nm)			Control(nm)	Acetylated(nm)
330.496	80.8672			152.655	39.5224			76.58	93.97
90.4386	66.0256			242.499	90.2439			72.05	96.96
97.2315	74.9558			620.151	38.8348			45.78	86.41
82.7498	56.8426			489.552	65.4599			103.07	49.01
743.833	50.7349			209.519	127.574			789.66	81.77
102.675	76.6623			81.8175	82.3727			51.25	166.86
106.27	66.7577			274.531	240.895			62.33	63.13
102.001	61.4982			164.092	49.1456			103.26	51.17
418.834	96.0025			54.0103	117.151			55.73	63.5
89.9324	99.9819			250.738	84.1182			78.74	67
72.7734	56.7473			211.836	56.5115			106.3	49.25
100.086	40.9477			280.56	115.501			57.72	93.86
51.6138	127.56			40.1238	66.2887			64.82	75.3
134.561	116.562			185.55	53.8363			70.31	62.86
54.0484	179.415			131.284	109.591			111.1	69.98
163.237	65.613			73.7733	48.0831			67.78	56.38
116.394	54.612			353.71	60.9221			58	80.15
71.9823	81.4979			152.03	67.4269			105.76	60.29
60.2269	149.285			435.867	61.8705			81.11	101.9
123.495	61.3538			49.7765	139.414			46.93	449.1
59.7096	87.1974			80.1528	54.1564			88.55	88.36
121.9	350.906			172.047	42.7538			87.31	77.41
263.636	58.0494			288.351	94.5124			59.78	60.14
100.698	86.1328			59.9404	98.7306			48.05	59.42
109.32	101.617			39.8811	31.5384			50.83	60.23
142.383	77.9517			98.7091	43.9768			94.87	62.92
178.1	141.573			37.5558	48.5383			92.34	65.73
108.717	48.4745			224.238	63.7127			99.3	89.3
135.506	99.7584			97.1951	74.3314			85.17	56.68
71.1775	86.5098			135.863	139.173			71.37	61.07
84.5873	175.155			133.193	68.6477			50.93	53.74
65.0168	77.7826			81.0799	62.2888			57.26	68.95
69.1184	137.322			270.299	59.3971			83.46	46.41
191.585	142.095			422.346	83.9055			361.41	55
106.289	197.805			514.274	134.875			72.53	101
215.231	192.694			255.764	124.681			54.39	224.72
80.498	59.7394			193.118	126.468			72.82	120.65
126.065	170.549			74.6162	73.1467			55.55	84.81
80.7761	212.908			89.053	255.065			82.7	62.8
169.297	67.2326			191.722	78.5379			56.71	53.18
103.059	47.5097			283.378	91.6133			76.02	76.61
184.73	117.874			233.12	63.9708			80.97	91.27
192.126	55.3295			392.516	114.149			75.13	61.28
80.5631	192.041			325.797	47.0625			46.96	61.32
173.561	181.469			420.007	68.2062			67.64	59.08
114.91	57.0821			231.908	63.8908			69.35	84.5
59.0421	83.0316			232.562	85.262			83.5	77.34
137.175	220.93			361.709	82.1114			88.33	70.57
182.736	127.652			65.9505	59.5918			84.61	83.9
121.495	106.622			130.034	57.2485			56.08	48.9
207.008	36.5944			117.816	43.012			85.91	56.3
53.8961	109.853			73.9656	125.77			62.52	67.53
104.294	162.112			33.0556	83.0248			70.2	91.77
82.0428	58.8835			48.1316	209.576			45.31	62.96
67.7788	137.263			75.0927	86.2148			73.16	76.21
86.1627	60.8761			47.654	71.1159			55.3	53.8
94.4951	83.5211			243.688	51.6137			75	63.8
135.267	75.679			154.143	47.0293			119.37	583.76
137.102	112.315			95.0006	93.9805			55.25	74.97
56.2292	138.465			605.799	51.8136			59.43	56.39
113.733	191.563			86.6855	101.11			105.84	79.61
251.417	74.6537			206.807	54.5235			121.66	52.66
54.6055	162.352			136.716	49.3273			71.14	66
66.7109	62.7161			81.5206	49.3938			74.65	66.35
82.4477	98.1571			119.987	57.5512			322.8	104.79
84.361	84.3925			97.9916	62.5209			45	67.81
103.861	55.0848			91.5792	105.735			56.71	74.7
54.4343	45.3148			202.771	210.454			107.86	79.57
128.479	83.8567			64.4763	76.8718			63.91	73.03
100.514	116.415			173.996	92.3568			48.27	70.4
94.7309	84.1238			135.938	79.0512			49.63	231.36
100.59	65.3796			135.954	98.0728			63.35	46.15
74.8649	56.6423			81.1261	216.144			56.61	52.72
67.2005	185.898			106.62	93.2944			94.54	50.91
82.4563	74.8154			198.217	33.1455			72.7	94.09
109.181	121.521			65.7822	70.5957			63.02	69.16
79.7626	76.1061			215.962	35.674			45.03	71.34
100.257	72.6394			238.88	183.26			68.21	78.03
89.1526	62.6818			189.38	79.3581			59.91	58.15
124.619	63.6031			91.5669	47.7734			64.56	49.64
139.439	118.937			96.0944	47.8653			65.45	64.46
82.0563	49.9043			177.131	54.6809			70.23	559.33
104.935	132.936			149.513	40.9199			112.9	635.55
92.1953	180.662			170.327	40.3679			75.61	76.6
101.207	46.6466			93.6027	68.5878			90.52	66.38
72.7193	101.805			108.209	45.6796			85.49	69.56
78.9295	75.803			233.593	36.7405			89.7	93.84
211.175	59.9439			61.7056	90.4287			49.91	110.8
51.2201	96.4			269.885	90.8251			88.43	96.91
121.419	61.8217			380.83	55.4129			99.17	50.67
87.4669	71.0285			97.9621	34.7614			79.49	69.57
78.4604	60.3142			70.6595	53.0984			67.46	47.3
83.3939	106.824			296.812	82.6993			60.39	71.95
65.9505	57.741			194.026	113.361			124.5	68.69
142.908	88.4716			120.573	57.6488			58.05	84.14
78.4199	208.508			129.302	101.118			75.62	67.88
103.081	90.4479			154.716	59.9851			50.8	88.53
59.5413	54.9396			66.4741	45.748			341.18	72.55
115.299	64.3965			267.112	154.59			48.59	70.11
122.883	66.9412			178.923	47.1255			65.94	77.63
56.2023	67.0819			149.39	117.166			79.33	126.57
69.5313	70.1442			309.242	86.2322			99.11	223.38
58.8062	58.5209			343.808	49.4714			80.95	88.29
94.4336	48.243			135.76	67.8831			58.59	269.86
136.473	110.346			162.623	59.5335			103.61	52.59
212.799	75.8479			103.69	99.4334			55.3	137.58
42.7072	58.425			153.901	78.6075			102.57	139.16
127.658	172.635			97.8072	88.8621			46.46	93.95
102.82	41.5803			157.554	50.2083			45.11	83.55
66.4842	68.876			176.003	132.713			80.13	463.3
69.7356	140.426			49.3365	154.319			56.63	116.39
137.698	56.1247			41.6846	56.1517			75.07	49.08
107.601	63.7933			54.6451	239.28			63.47	105.71
67.4177	63.7986			79.3508	97.0358			55.58	219.92
89.2364	48.9019			77.2921	72.2051			59.68	72.61
82.2102	120.046			65.22	84.5915			105.9	76.45
57.3177	104.212			153.614	57.4626			71.15	51.21
90.2302	46.265			34.148	301.54			84.26	86.9
97.6982	53.4427			135.429	57.3398			89.25	48.3
47.7252	103.663			62.7555	66.3531			67.23	80.24
99.3801	81.4024			93.8323	121.52			107.21	48.94
176.813	72.4778			159.433	42.7903			48.39	119.17
81.7108	55.238			227.334	126.275			66.43	58.43
37.1246	106.824			157.768	47.4536			63.39	62.19
83.9621	91.449			166.75	46.4432			101.81	235.7
76.3685	91.0143			57.1687	54.5103			51.61	63.34
63.2545	83.2624			113.422	64.003			106.69	52.94
72.6532	83.3361			108.148	78.5529			65.14	65.91
68.7336	35.7478			42.0675	83.736			79.46	67.7
64.2562	124.951			56.7454	107.693			59.15	57.55
62.5953	108.454			44.2128	38.3797			67.5	67.26
64.4595	69.4218			274.181	67.4608			131.54	75.56
71.1822	55.6825			81.7337	69.66			68.3	72.85
89.9575	53.3784			155.714	52.428			47.86	61.32
71.8217	71.0144			59.8688	199.939			403.05	78.66
65.0206	127.694			119.229	44.1953			148.19	52.68
64.9064	85.2644			73.581	55.8406			51.75	45.58
73.1069	62.9632			131.582	103.978			51.49	59.95
53.632	93.1332			79.6092	59.6334			53.98	47.89
69.0834	97.4315			117.16	105.596			98.84	51.01
100.727	70.1653			61.2904	45.665			49.63	99.31
57.9281	136.545			59.5098	60.6536			70.69	77.84
53.059	73.9131			79.4888	161.855			76.68	69.92
82.3818	65.8131			300.373	124.024			82.41	47.18
59.6072	85.6172			94.0489	63.287			46	51.88
67.6012	124.598			157.981	182.082			73.58	47.43
73.7064	59.624			131.494	83.2978			114.11	74.43
96.1615	92.8064			103.374	74.0901			50	97.76
60.3139	82.1556			171.565	95.5847			57.51	47.18
92.2904	72.5014			90.0767	92.9944			94.17	89.59
67.9798	75.4391			246.287	77.3138			82	50.14
114.674	106.581			106.825	60.2497			667.43	78.96
113.751	45.0125			253.179	147.453			66.42	80.64
139.199	81.8011			180.613	67.9207			106.96	56.99
123.568	49.1946			118.913	82.3568			88.71	63.96
81.2959	73.7327			55.2252	43.6442			45.73	53.51
71.9416	71.2493			136.12	65.4557			120.27	78.08
98.5405	67.5284			57.9517	74.6647			112.51	91.5
63.748	57.8288			54.5757	51.4348			67.5	108.62
60.4229	87.8837			103.611	52.5474			45.46	550.22
152.498	65.5727			119.128	126.194			837.13	72.47
69.4517	117.449			39.7785	51.5232			75.53	91.83
100.012	57.2638			97.9329	41.8855			89.63	68.46
72.9258	77.788			108.542	39.71			115.03	107.56
45.2955	91.0594			94.3311	37.2466			94.76	81.35
51.6395	53.5079			62.4014	67.8208			75.56	55.15
66.7929	158.596			90.3973	70.1666			51.13	600.95
60.5593	45.3461			139.73	36.7237			48.42	47.51
53.2479	134.025			83.8488	80.5271			116.34	108.63
44.4745	68.8004			103.279	37.5804			62.71	58.22
87.3966	57.3755			110.075	121.547			74.46	67.19
54.0606	56.7127			112.698	67.9085			62.1	61.49
52.943	83.0977			150.763	110.475			52.98	59.45
53.4582	163.842			84.9219	160.694			72.02	83.76
52.1276	59.3214			69.8396	93.8226			55.7	87.88
71.5317	56.5757			303.337	81.0198			109.69	252.18
78.2222	63.3338			105.799	72.499			66.18	63.94
65.7498	77.4711			59.1101	53.4531			129.32	70.16
99.4798	51.238			86.7598	85.7645			93.8	50.74
58.6047	84.7581			188.03	133.969			46.88	75.32
47.3772	61.7467			102.882	91.083			45.14	89.39
76.2858	129.133			66.7484	61.5202			45.24	63.29
137.049	66.7767			60.382	89.1523			64.85	92.1
146.98	112.439			74.9474	74.4131			70.68	47.94
66.1721	77.331			94.2577	38.233			65.68	48.33
63.3953	93.2916			82.928	60.9468			61.8	50.1
84.0387	44.7231			84.299	99.5084			66.05	55.93
58.3925	47.6999			126.952	172.755			46.92	67.8
60.6533	131.006			113.642	42.9899			69.7	59.37
71.5529	59.4352			86.5353	47.229			60.94	46.45
78.1896	59.902			67.9313	41.7963			59.46	78.25
47.5619	99.1025			81.4429	44.3802			68.17	111.7
75.6736	58.6162			70.2431	89.0608			67.29	45.78
62.1232	81.7211			92.7212	77.6475			76.95	62.5
49.9034	105.842			58.6127	93.0916			96.36	72.66
43.2617	66.9105			77.576	33.658			76.1	56.49
60.8598	45.098			59.9422	95.6371			59.41	69.37
78.8383	105.234			98.9906	47.9135			60.42	93.1
40.7071	47.2429			108.095	51.2472			99.17	101.65
57.2073	95.8404			46.9567	49.0021			49.98	58.75
66.6234	60.0904			117.714	52.3257			45.8	48.48
46.2604	57.2864			98.5103	66.6757			64.43	111.08
74.3901	67.2798			88.7843	43.4564			98.47	49.39
69.8238	93.2977			153.619	73.202			122.14	59.96
61.6794	53.9352			252.279	132.746			61.7	100.4
67.9857	86.0475			59.1515	59.4044			54.81	88.33
76.4425	36.3217			65.2512	55.7893			102.65	57.38
88.6534	47.1713			95.7602	147.457			48.84	92.18
59.1184	70.7009			154.787	48.0622			105.48	75.5
65.8243	61.2442			199.384	52.6998			64.83	69.91
73.7367	80.687			151.474	56.5003			86.26	48.62
50.6132	72.4665			73.1938	65.6096			78.69	69.64
62.626	63.9115			34.0048	76.7297			51.64	82.19
78.5634	67.5683			63.5916	38.7264			138.84	62.7
60.2552	75.6186			83.4662	65.4964			86.76	53.52
85.6175	88.6215			138.705	112.285			67.39	68.42
69.0129	39.1266			86.0495	223.343			70.65	94.94
44.2141	62.0211			50.8832	67.7548			68.87	67.1
69.3332	57.401			64.7194	80.9845			119.67	97.93
43.7887	65.4484			45.8182	136.619			49.88	59.81
62.8773	98.2892			55.8923	58.7124			49.28	56
74.1347	106.184			117.218	48.561			76.63	54.6
65.7568	45.6385			153.168	179.506			47.27	86.17
58.7287	76.1165			73.3166	109.5			66.03	47.14
85.3113	82.6247			60.8447	64.8776			87.63	98.32
86.2472	96.2534			68.227	87.9768			81.78	68.21
57.7447	61.6385			68.6039	75.1912			79.1	103.64
101.013	73.2927			51.951	81.609			83.16	71.09
78.7288	128.819			106.988	123.699			45.43	80.56
64.9155	97.6246			50.3247	106.982			77.71	65.87
72.4426	58.5008			91.2024	42.9075			66.84	81.01
84.8573	65.1586			67.9844	56.1405			76.11	58.11
50.5807	46.7561			61.8087	80.8418			114.62	63.28
58.1497	90.4634			61.8674	33.2994			96.51	52.54
85.1302	67.0261			111.1	113.433			78.96	79.6
54.3899	168.033			97.5766	57.0193			53.64	50.75
81.1656	40.8138			50.3801	58.9482			84.08	230.68
55.088	63.6698			37.8088	75.0795			85.61	68.12
52.4149	54.9795			86.1716	119.078			73.19	67.41
72.0133	72.7054			102.23	76.5236			76.57	68.79
61.3498	43.3973			59.6108	107.548			54.66	58.59
50.8752	46.8528			196.481	36.1011			81.27	758.64
49.8535	64.0134			49.8678	65.4418			84.5	69.22
52.8156	135.501			152.84	64.048			50.92	74.58
40.7893	73.0838			46.5766	115.433			80.55	90.01
89.146	70.8016			155.522	102.545			114.02	50.37
64.8835	52.064			41.1104	81.8039			76.28	63.38
54.5598	91.9882			61.0759	101			112.1	73.68
76.8849	82.0526			101.666	47.0341			48.16	59.77
117.214	47.8384			80.7843	56.6748			58.37	76.2
106.563	63.1114			133.206	137.609			62.17	83.61
80.65	55.267			64.081	36.8372			91.14	56.3
468.585	64.1663			63.0979	39.3337			61.18	65.57
54.8479	74.746			48.7834	44.1705			56.92	87.61
51.7047	49.1043			53.2058	94.4762			66.55	266.39
67.7599	141.38			84.3996	63.7027			55.23	63.24
44.7897	56.1905			68.0825	102.89			49.94	599.71
140.082	52.8656			103.49	100.695			92.05	46.48
119.213	78.4146			126.777	90.0621			110.02	71.33
121.828	60.7805			78.3902	44.023			88.2	56.29
83.437	102.226			74.1167	90.882			103.43	95.44
86.5719	76.676			94.0588	46.4733			76.39	59.26
206.596	103.692			107.149	86.2389			63.02	109.85
93.3227	34.2972			100.181	54.7723			61.31	53.12
130.475	56.6452			43.6589	45.7928			49.91	86.75
398.264	67.0574			78.8345	57.2937			109.54	50.56
140.381	86.4577			65.4145	113.671			144.86	56.95
82.412	76.3531			129.526	90.1605			78.63	87.21
64.1682	69.0858			109.154	57.1005			55.03	114.74
80.9918	118.283			83.0728	42.939			661.56	69.76
63.1037	48.6243			116.035	52.2005			75.18	95.66
73.3012	74.0704			49.5591	73.5169			68.46	159.88
64.4226	76.9899			69.458	32.956			80.32	81.04
57.7804	53.7627			86.9083	111.135			60.83	98.66
73.6	57.4362			52.6549	94.6425			49.45	72.95
67.1621	63.9046			100.023	80.3799			78.71	95.61
117.096	34.2754			145.535	70.5475			115.37	62.47
67.7153	52.9			134.601	38.7237			62.53	65.68
53.7893	71.5391			55.9308	48.1265			105.27	160.39
100.847	101.296			39.4314	37.6745			83.86	74.62
63.0851	63.4638			40.6326	66.6002			49.4	76.32
84.2791	62.7242			85.9519	59.1952			61.49	67.33
101.205	82.4833			50.7125	64.1856			118.45	233
91.9876	63.2893			82.7112	88.5876			81.2	57.38
81.2309	81.205			127.769	105.64			85	60.46
146.058	71.7709			59.3981	84.7795			93.53	74.4
66.8817	75.7733			44.8384	92.4769			69.62	79.21
137.54	61.6907			37.6063	148.698			56.24	59.14
74.0905	66.8909			110.297	50.2863			52.19	81.97
69.6406	77.8369			59.0828	38.7678			131.5	60.33
71.7826	48.3022			101.857	140.971			820.4	708.7
65.9113	125.395			55.3215	44.0001			96.37	80.32
155.07	61.6114			54.8221	43.2098			70.12	59.63
103.51	41.5165			97.6971	78.0007			376.36	60.22
89.3083	63.3219			55.612	62.8018			70.95	54.17
148.895	94.3652			60.1702	86.956			50.06	46.89
55.7741	104.879			107.414	67.6264			57.12	90.06
67.9072	92.2923			47.2052	34.2055			98.09	74.14
47.1777	95.2228			127.561	92.7213			57.65	68.7
117.453	59.16			46.3861	43.7765			781.43	59.33
61.0619	93.6967			61.7705	58.3852			108.89	58.75
86.2974	36.7514			49.7663	64.428			46.98	248.25
50.2871	61.2738			46.3438	40.7781			100.65	74.45
43.7095	120.024			56.235	38.2685			105.24	46.36
86.6217	80.6228			57.5661	67.9408			90.22	71.44
71.4211	45.7814			44.588	45.737			72.87	120.34
88.9261	53.7954			154.586	33.4126			67.63	65.24
130.148	118.217			38.6264	43.5032			112.97	96.93
66.4391	124.362			65.4452	46.6424			76.6	73.2
119.095	49.8785			56.4077	76.608			47.1	49.86
59.3091	143.58			44.8933	82.0502			52.75	53
45.7208	66.55			57.7987	96.1922			105.47	55.87
204.978	80.2247			86.356	63.0032			47.38	47.02
101.062	61.2383			100.41	41.2393			58.1	46.27
34.1414	75.4113			57.443	69.1948			49.5	98.5
44.1955	57.3591			52.9511	42.1461			145.1	84.22
125.116	86.0021			96.8142	82.3628			55.4	53.5
107.835	58.9946			32.4304	72.4415			85.37	53.93
95.9194	49.865			74.5895	47.9455			56.29	70.35
93.8386	84.0412			63.7749	68.338			78.68	123.23
106.2	46.2083			86.2734	78.1514			62.45	565.14
71.7269	69.4273			76.2217	85.6719			90.69	100.65
72.9247	65.1609			37.4326	86.6008			114.14	74.3
48.7614	85.6001			114.254	68.1548			180.67	86.78
59.1741	105.472			42.7385	61.7192			92.41	85.23
119.158	82.6804			79.178	71.2994			50.81	66.61
80.7427	69.8122			47.3581	38.7031			77.92	62
84.635	63.0943			62.4677	55.7758			182.97	74.01
59.1921	57.3543			94.2755	66.8876			91.98	82.29
57.0418	50.1996			63.0314	58.3436			94.7	70.32
68.3017	51.7757			55.7858	44.3926			81.75	96.45
77.5326	50.5963			66.9241	97.7148			74.28	97.63
103.982	52.4904			47.9452	66.967			57.79	67.23
102.544	58.5374			44.5258	50.5481			69.26	75.63
67.0149	76.1788			65.0188	36.2776			63.59	50.36
67.9822	68.2839			65.4987	77.6443			55.13	65.72
48.3865	70.9032			48.3997	97.4429			61.15	59.35
71.7307	71.3885			83.9167	86.7624			53.31	51.91
77.7842	88.0639			49.2301	61.8695			46.42	66.77
86.1194	52.0298			71.4739	71.3276			763.04	89.58
83.7654	71.4377			55.8999	43.9547			61.53	89.65
86.4795	59.9686			44.9345	40.6944			52.24	59.9
74.8328	61.0658			60.7777	44.9707			84.81	71.63
100.502	61.057			35.8469	58.3719			75.6	54.64
48.3042	97.6084			56.6454	45.3436			65.93	57.25
84.9432	30.6781			37.0331	114.458			77.44	72.13
98.3141	80.8506			33.3323	46.1287			86.17	52.39
89.0632	54.6238			132.809	45.3684			121.42	63.19
56.7952	63.0866			52.7873	62.2296			48.43	71.79
57.7567	133.94			50.9561	63.1341			48.22	66.84
100.108	39.9			49.6104	166.718			74.57	73.97
119.721	57.0935			40.4151	82.3907			98.69	50.59
67.6269	60.905			67.0287	46.0872			110.33	71.18
94.1602	58.7034			46.1323	58.1215			47.08	55.64
73.791	53.5001			79.3185	75.2286			85.14	46.49
89.4303	44.6206			63.1777	61.1043			80.36	48.21
60.1466	49.5614			56.7698	50.3935			89.9	218.52
76.7023	58.3688			40.6595	47.4677			74.96	79.86
79.5248	72.7827			63.4682	39.7169			73.05	57.77
46.5393	69.0891			68.7113	63.3316			132.13	46.39
110.083	121.153			72.1857	47.2637			117.54	99.02
67.9337	89.4268			40.8271	57.5113			106.14	59.99
112.075	56.5585			76.1449	107.456			77.68	47.79
65.8026	56.854			54.4687	132.115			126.63	81.67
51.299	52.9007			57.3199	56.2991			64.02	52.97
39.2482	68.4999			65.2763	67.743			56.66	72.53
65.7903	63.5965			80.1018	108.535			57.33	48.05
62.0966	72.4973			58.1066	44.8032			61.86	76.38
81.2201	67.6541			53.9529	44.2793			47.37	81.36
81.6816	78.502			80.7284	63.8079			55.12	49.97
43.8604	40.3605			34.0697	74.186			86.42	93.52
42.9579	89.7679			96.7829	57.5099			102.17	63.22
90.7216	60.4692			45.8182	64.7363			48.21	72.56
48.9104	52.816			103.58	51.5758			90.87	55.36
53.4091	42.2104			57.7594	45.4552			85.02	64.5
63.9855	48.2689			54.6003	66.2217			61.93	62.56
116.779	70.722			67.1933	52.4343			49.3	81.69
55.3487	72.9101			70.2843	95.7634			73.76	100.41
73.1198	57.2802			38.3861	117.132			76.46	66.91
53.685	43.1426			78.8876	40.5681			186.76	56.15
55.7818	47.132			70.1277	45.1373			86.05	66.32
49.1693	44.9429			59.4017	81.1531			80.84	62.22
81.4661	49.4799			81.8847	69.062			88.47	101.63
68.4643	55.6405			46.0392	51.9549			88.03	60.96
47.0956	83.614			86.6708	74.3367			108.34	50.27
66.3428	69.085			60.3894	106.712			54.16	81.49
68.3926	48.0231			49.2799	33.7915			101.22	80.83
39.9955	57.0555			35.5625	109.242			70.09	86.71
38.3978	84.2411			39.3468	69.1772			83.51	47.81
61.4606	79.7751			65.8171	40.72			102.87	64.06
63.8403	66.4384			69.7059	57.5027			67.55	47.1
70.2458	70.8155			73.4495	45.8894			56.47	70.25
97.3847	43.8961			46.0733	39.2675			73.34	58.78
33.1936	100.972			58.9818	37.1385			62.38	59.17
154.991	88.0403			46.0934	59.0032			88.54	46.43
63.2617	30.2075			41.3401	97.6214			65.08	54.73
57.7607	60.7569			38.6475	38.9528			93.78	570.69
46.3653	71.5716			37.7772	49.4887			423.08	56.03
80.2724	63.5453			63.4403	63.5764			53.68	53.47
55.9867	64.7543			60.3798	59.8897			67.33	68.2
60.6649	62.2514			64.6899	46.3902			71.34	88.5
81.6651	47.1616			48.1107	97.8445			69.42	276.07
55.5947	51.2476			51.849	51.3622			47.39	82.71
46.6267	67.7122			45.8703	75.9325			100.43	58.4
64.5693	58.7354			46.4677	76.3449			113.47	71.66
53.7848	46.0531			74.6226	106.082			45.34	260.68
70.464	76.002			34.2486	42.0186			57.54	557.8
71.1679	60.5685			48.8435	46.4178			89.55	72.24
100.6	52.6184			37.5835	49.1547			77.58	56
60.7089	61.0613			42.8178	46.4909			56.27	67.6
75.8272	96.3897			48.8095	87.5882			76.42	62.18
56.1269	60.4539			44.4975	86.2918			48.26	56.47
47.1371	47.3521			50.7254	75.6897			76.99	260.06
58.505	52.397			45.956	45.0786			50.58	107.08
85.1138	49.715			66.6483	75.0861			67.46	63.49
48.3426	50.888			49.1303	38.7487			51.42	65.24
73.7337	67.2351			56.4352	44.1818			69.45	76.88
48.629	79.9137			56.4617	84.9422			113.28	102.4
95.2172	60.7044			43.3358	75.762			55.44	47.48
43.049	85.272			48.7157	68.4107			300.95	59.16
65.2642	56.9448			48.26	76.7647			75.89	91.47
49.5288	66.6963			38.8304	96.8993			133.77	66
67.9164	74.4163			51.6499	100.508			62.99	71.62
56.9691	44.9336			79.145	63.4206			125.33	198.67
63.9127	63.5048			53.6624	35.21			105.34	90.73
48.9607	50.0645			48.3902	49.254			75.75	58.89
53.4601	73.1538			33.5749	34.4505			53.08	103.99
71.6724	43.8321			54.8798	60.0193			67.33	79.12
94.6045	64.4167			73.7669	43.1457			87.44	46.25
98.1035	82.811			54.737	37.0588			88.23	57.71
66.6869	77.3249			47.9743	44.8319			70.03	52.76
51.2961	67.5649			46.5386	75.7678			52.63	73.68
58.6937	59.5196			62.0785	47.8776			68.87	63.51
54.315	71.7601			43.4021	89.7779			87.42	46.87
56.4642	54.9985			38.8018	65.1722			55.09	61.06
64.575	46.5664			58.6438	120.331			85.48	71.43
41.3132	53.3443			55.1456	93.5792			72.19	78.01
52.6874	51.6243			43.0236	51.4371			57.08	86.03
60.3851	56.813			42.0495	51.4224			87.11	50.99
103.232	49.0402			44.2291	54.3066			56.34	157.68
66.498	69.1455			67.113	88.3518			59.1	50.26
88.5297	43.3916			124.401	99.8151			80.28	61.06
78.441	62.741			56.7132	48.5073			53.34	72.07
64.8248	31.4652			58.1923	140.377			100.52	52.06
79.8925	59.6547			411.997	47.1847			75.68	86.6
51.4949	60.3458			63.793	58.1229			56.11	49.4
53.5624	68.9971			321.082	36.9313			74.19	64.47
59.015	32.4097			79.5923	63.7444			62.23	46.63
52.3973	57.8303			327.817	50.0381			60.59	107.64
63.1553	56.7465			74.5629	123.614			53.07	89.38
70.2229	62.8745			114.738	87.1673			64.72	53.25
76.0685	52.1364			174.959	45.4747			74.59	77.65
52.5526	42.2166			54.3806	117.501			60.19	52.04
71.9254	51.0233			182.901	78.7481			68.09	57.2
50.2449	62.4313			54.1211	40.5247			77.43	46.87
63.2846	53.4172			57.5926	57.9			52.17	120.27
55.2028	51.8099			61.7933	69.6156			74.14	213.03
73.3249	75.0387			171.076	76.6828			48.19	84.02
68.5253	89.7869			77.9092	47.2548			98.58	57.52
53.3549	64.7693			690.516	44.9702			109.18	85.16
32.9987	114.666			397.621	43.2477			57.54	108.03
87.8238	193.535			571.3	70.5617			55.33	161.98
106.962	70.1322			238.132	80.7785			119.18	63.9
163.907	112.952			68.9584	56.0534			53.84	233.42
69.2631	82.6326			72.8343	75.2191			85.22	80.93
71.4955	71.6282			177.603	47.4086			64.48	58.77
209.617	59.7075			185.146	72.8077			102.77	90.09
100.336	187.409			95.966	49.3585			52.51	47.03
100.662	86.6084			116.181	82.1334			67.81	76.43
75.399	132.117			64.1696	57.4319			88.4	73.88
104.151	92.8149			52.8361	71.9002			64.98	76.4
83.715	92.9467			212.099	46.2021			74.14	96.76
75.4551	115.762			73.2798	65.8702			72.63	605
77.9216	53.0823			445.667	53.2511			97.29	53.51
105.235	61.7845			58.0913	47.4436			61.66	57.45
43.4356	135.906			122.517	83.3557			84.3	71.09
50.9598	58.7432			87.2471	93.8066			102.61	57.64
165.723	189.562			179.657	62.0863			100	82.59
97.9434	82.7123			160.601	46.062			77.99	98.77
36.3598	154.191			107.079	69.8916			56.76	61.08
87.5404	159.125			215.781	62.9661			72.67	56.71
53.2893	45.3335			103.442	48.4281			64.66	50.94
147.092	113.251			65.725	62.18			75.35	88.48
72.8126	111.123			46.3203	41.0979			85.72	74.73
79.4205	421.819			89.1625	65.072			73.46	87.17
85.726	145.716			415.064	42.7547			113.04	73.08
50.0614	154.721			58.9726	67.1776			79.34	75.26
128.935	70.4204			86.4647	54.2025			71.46	91.86
106.714	136.918			127.925	53.4152			292.27	127.54
123.097	58.0743			134.104	45.5418			52.04	52.68
94.6863	103.286			146.084	46.7131			58.63	97.94
99.4471	149.249			102.846	81.7772			74.23	55.21
100.383	96.9426			74.9292	66.9414			70.54	71.63
76.8691	203.998			133.12	69.8178			46.81	205.6
56.7879	66.2342			214.594	35.0598			49.72	50.26
142.254	49.081			162.153	40.5315			97.97	76.69
46.2115	50.0263			49.6311	64.6021			75.73	65.59
64.2004	119.056			69.304	63.2429			66.29	54.62
110.132	75.8121			125.631	48.8935			68.62	81.97
39.7517	56.4323			297.288	112.066			66.69	48.16
172.208	87.196			138.07	55.4			79.37	262.71
70.82	59.6864			294.45	38.8217			69.92	86.03
67.7868	111.125			100.348	41.6104			86.81	63.66
120.066	97.5056			124.702	48.3303			111.09	57.6
142.199	92.6267			98.0733	43.5182			78.77	93.77
67.1355	130.765			209.059	46.875			62.28	49.71
102.524	42.1943			112.102	52.0632			81.09	52.57
98.7454	40.1955			43.0575	57.0429			64.3	56.48
43.8848	71.4189			69.4116	63.6979			53.26	46.77
168.309	173.604			127.585	51.823			70.15	75.81
82.6542	110.337			51.3474	57.2445			74.46	88.32
127.199	114.137			171.489	54.2862			94.66	91.64
102.508	133.46			171.276	52.952			82.26	53.11
45.602	119.794			38.2884	86.5963			46.39	155.13
122.492	176.484			69.6704	54.8994			50.69	74.06
51.1448	66.8609			126.691	59.027			77.03	63.46
88.5123	59.0716			45.5974	60.1464			1005.35	104.98
91.2657	102.205			196.641	41.6468			105.97	90.69
200.998	196.644			185.217	58.2976			67.67	52.86
96.767	73.3225			39.0285	53.6737			95.7	60.88
173.977	84.0627			94.0628	51.0891			68.86	189.96
79.7566	65.6951			162.942	57.2135			65.43	101.42
77.354	299.512			41.031	59.9144			87.02	81.61
48.3417	39.4202			73.9658	49.8677			67.54	45.9
120.485	132.325			142.005	46.92			59.84	120.07
170.792	71.0307			165.237	77.2544			80.07	76.79
94.0982	153.041			59.2629	77.563			68.1	641.88
82.7896	61.5013			279.388	105.75			95.63	68.57
85.1784	68.6933			75.1897	102.319			67.77	107.1
52.1026	91.4418			93.4953	57.111			104.16	57.56
72.7368	66.2486			134.255	81.5656			60.76	75.35
59.0389	75.5669			122.037	42.4148			418.5	82.07
60.5415	106.725			254.661	48.3091			94.36	52.63
89.2278	142.159			46.5151	105.846			47.2	73.35
118.441	66.7315			110.937	62.4513			72.27	70.7
56.683	178.421			108.93	51.9334			70.59	56.84
99.5005	105.705			111.354	90.1846			49.99	84.68
107.143	86.9717			112.79	73.8195			59.45	69.06
65.5656	71.9558			59.2164	61.3453			84.81	55.99
104.91	83.6632			126.625	54.8576			95.16	69.16
105.823	59.9689			55.7036	42.3601			122.4	47.35
70.0113	100.519			290.096	54.7028			126.77	75.35
48.2419	79.9187			170.659	78.5446			52.09	75.91
53.603	48.9328			51.9871	75.26			254.8	61.45
138.587	208.209			178.389	45.2048			101.12	61.71
133.839	78.6021			42.2728	94.9376			53.54	62.02
55.1058	83.9562			83.2244	46.4014			53.98	77.28
45.5591	97.8062			309.713	84.9101			87.64	48.37
80.9624	96.473			107.627	63.7299			145.53	71.81
97.7958	74.1523			49.8187	78.2944			58.69	57.52
82.1943	61.722			116.543	34.0658			56.7	63.63
106.217	68.613			170.731	54.1596			87.97	49.27
65.3295	124.427			40.0333	41.1401			63.4	79.85
79.6107	59.2152			57.8608	50.2625			82.86	46.12
56.4146	112.286			46.4002	66.0781			59.65	90.97
80.2242	77.3013			93.1464	47.8182			61.87	52.93
88.0349	64.4649			135.739	41.8578			63.38	70.33
74.0475	104.281			73.1465	75.6251			51.3	49.48
61.3085	188.288			88.0222	61.6693			60.45	56.41
75.1337	58.4316			136.687	59.8839			80.38	54.06
65.0588	67.6828			97.2107	36.2365			73.14	80.23
107.135	84.0975			69.8438	110.134			76.25	64.9
91.7808	48.4633			124.092	54.7123			71.87	85.02
38.3432	67.772			47.9147	53.3891			66.66	68.72
75.6809	66.5657			41.2907	51.142			76.97	98.94
79.9016	86.7176			53.5761	53.9228			127.64	47.7
138.756	81.5022			73.1473	54.7454			84.03	84.22
118.114	87.6326			66.7878	77.3416			57.64	76.46
73.4486	53.8276			188.937	47.7579			49.75	48.46
93.171	75.6852			104.078	55.3549			96.26	101.9
83.5512	61.9291			55.9351	62.4283			63.1	58.91
33.1672	86.9581			50.3366	43.6584			49.25	102.38
90.2877	64.8136			114.226	44.5146			74.23	54.82
140.053	76.1732			79.2254	61.0848			57.71	86.83
91.4163	61.3902			162.342	47.105			46.98	64.47
91.0602	90.9095			160.153	51.2144			79.95	85.27
61.3301	46.2493			42.7645	41.7842			74.38	81.74
95.1208	61.2556			71.4267	68.0161			47.61	67.85
60.6123	67.2083			101.455	55.8955			98.94	82.71
68.5342	87.3374			125.238	65.3633			71.86	107.35
51.1062	86.6128			50.1041	63.9126			65.23	61.76
92.2554	56.7252			36.5263	62.4349			90.1	77.67
91.0468	41.7432			213.282	39.5031			75.89	49.84
84.2264	77.0842			161.003	46.2377			76.33	45.77
69.1135	92.8852			92.6621	45.9136			76.23	83.54
48.237	92.1501			155.972	42.2031			57.84	47.68
48.7812	79.2264			85.4259	58.1717			48.57	94.82
99.039	144.011			95.7409	62.5875			54.4	49.07
77.4601	84.2979			191.037	65.4277			90.6	49.07
95.3819	55.4083			79.7935	54.9347			73.18	68.28
49.8428	125.806			88.9628	35.576			72.01	56.91
38.7081	95.9948			48.7628	45.4617			89.64	67.76
117.636	64.0159			90.8295	49.7213			45.39	46.61
42.1958	187.727			286.104	71.0147			54.76	62.18
45.5984	69.5384			99.9513	53.4204			96.98	59.94
36.826	55.7024			157.098	37.8262			85.14	193.75
72.0243	91.0694			49.6899	60.5403			128.15	65.39
41.3862	64.6609			70.5898	52.0251			118.28	68.38
75.7582	68.7566			50.367	52.6675			61.05	52.68
77.3506	58.2932			45.711	47.1789			96.14	88.95
48.9569	96.3564			51.9885	36.2181			46.89	70.77
44.4085	169.968			54.4169	56.0627			92.1	70
51.7753	65.9934			54.8567	40.6362			74.47	99.86
75.1997	152.101			70.7569	64.5332			127.78	54.79
53.4431	62.4765			66.5216	33.9162			74.62	58.99
60.5157	75.4614			48.3443	50.2734			88.79	56.68
95.2718	113.357			131.872	55.7488			64.3	59.28
49.191	64.2029			41.2159	84.921			92.61	46.67
51.3781	89.0589			41.9821	42.7967			69.29	105.52
76.6538	117.188			103.178	42.8908			53.81	48.72
101.82	63.2893			56.2467	34.3832			107.05	94.24
71.8147	62.182			118.95	50.6232			112.38	84.19
47.7313	131.699			80.2492	53.3698			79.14	100.8
81.8905	69.5981			43.7131	73.2915			48.2	73.27
72.4689	51.4361			141.006	46.0265			47.8	207.4
43.2917	117.727			36.9952	49.0033			59.82	51.99
40.9673	55.5843			105.11	43.1174			479.96	45.15
47.2558	127.092			83.36	37.2197			77.7	91.91
52.4673	104.505			73.3456	45.8466			46.16	51.46
60.062	72.9524			71.572	43.0715			65.77	573.78
88.5843	61.1092			77.1762	54.9887			67.16	117.25
58.2809	52.2116			156.083	95.1829			58.93	69.12
34.284	97.1069			37.2553	43.1879			45.11	53.33
62.5414	81.6501			59.4539	77.4745			47.89	98.19
44.5907	75.2948			120.904	78.5868			45.32	73.76
49.8864	51.7609			102.53	56.7767			46.1	59.94
36.7131	53.1018			64.9944	54.5325			50.85	597.21
81.6195	82.2438			83.3778	59.7585			45.62	51.94
38.0452	156.684			73.621	45.7438			75.05	261.02
78.6025	67.9379			95.5953	32.2301			89.67	54.73
45.006	107.725			108.555	43.8267			79.48	52.55
70.5635	80.9445			151.299	58.423			63.7	80.78
76.4947	138.146			105.138	30.792			59.99	74.79
38.1384	96.2627			74.0671	44.1605			85.55	46.19
58.6559	70.1099			181.268	50.6062			71.65	45.54
55.2592	60.8928			137.617	40.5573			69.98	95.64
58.2141	57.9594			81.7081	63.1581			71.73	68.89
93.7813	98.6415			108.197	45.0691			111.02	50.95
110.323	66.4609			51.6862	53.4736			62.07	148.15
53.9769	48.9232			63.8693	41.43			85.66	112.77
34.4431	141.08			42.9011	47.7324			76.99	72.97
51.6594	118.22			64.7324	45.7205			50.64	68.53
51.8494	49.1103			129.355	89.6142			77.4	80.68
47.0112	114.41			175.72	46.0864			52.21	54.71
75.3143	61.2868			90.2738	41.9172			52.05	61.83
69.5209	83.7824			93.2631	53.738			62.4	58.92
63.8967	73.4029			46.656	35.34			398.73	51.43
80.2393	52.431			55.7664	42.9218			47.1	86.74
53.9029	64.4921			121.62	55.6611			64.51	61.3
48.0732	68.9316			125.285	42.8467			78.38	60
64.5768	47.8833			98.5578	86.9287			68.21	82.55
26.9197	66.7695			61.6476	55.365			66.14	45.7
54.5694	73.1874			66.0984	49.6256			82.76	114.88
71.6415	59.3801			58.1115	58.4942			85.28	59.69
69.007	117.484			64.6481	59.8703			70.5	50.89
38.3009	110.391			68.4453	38.6523			58.15	77.24
36.9005	50.8873			87.3778	52.534			86.5	61.45
65.2948	98.1534			240.047	47.2717			52.41	256.23
56.4338	112.359			66.2655	68.8941			45.3	51.85
66.7428	81.2499			86.8878	44.2069			87.6	49.11
46.2938	47.2143			53.3054	55.1299			103.93	59.84
72.311	53.9457			61.2346	36.7645			48.12	52.84
42.9771	69.3463			85.7735	87.4503			83.39	51.77
83.8791	130.822			58.3355	79.6776			86.52	57.3
100.196	70.0933			40.6753	81.3844			48.51	48.21
48.3389	104.803			51.9616	33.6806			57.33	52.6
77.9743	117.363			42.083	56.7537			80.29	82.41
48.0284	85.346			106.613	77.4212			65.68	95.53
62.2562	95.5012			58.7003	51.4893			61.63	82.71
317.69	80.1924			61.429	38.0821			67.75	60.6
501.938	85.8085			111.528	52.8821			85.01	66.84
166.338	44.3453			46.5322	37.9271			104.1	57.72
384.574	80.8416			142.1	50.5672			84.33	97.58
432.194	58.6191			35.3628	63.1809			121.16	76.05
524.863	135.322			110.875	42.2144			91.8	54.07
161.261	75.7493			61.9029	52.0899			52.78	64.59
102.964	62.7672			72.4231	35.4583			68.41	98.88
452.518	92.8666			59.5123	40.539			86.31	83.63
515.169	109.244			138.203	48.6564			74.93	71.51
255.578	88.9745			35.6321	70.9783			77.11	74.73
85.777	63.5814			52.2743	60.7093			748.12	267.59
194.3	58.3826			91.7096	52.9976			68.32	62
120.848	58.8689			32.3826	33.8701			80.38	87.87
171.93	118.367			65.2292	40.4916			80.5	607.13
53.7973	65.9412			220.747	38.0728			48.1	58.32
257.273	61.7589			92.1603	46.4797			93.67	69.29
525.338	55.3805			50.404	64.857			56.61	70.59
125.787	65.6318			50.147	66.6162			74.28	73.51
91.4844	54.4335			122.041	47.4063			53.41	62.48
54.1646	67.2325			75.5547	43.3484			97.77	73.64
51.029	61.9741			76.6159	62.0473			48.27	209.32
113.399	126.858			53.8212	35.6453			63.74	80.17
92.4389	64.1114			100.975	54.8995			133.83	74.9
144.813	59.8641			92.0231	50.8614			90.03	63.19
282.554	97.92			88.5325	52.4845			396.75	91.98
188.703	62.2452			124.669	30.5543			51.54	62.65
513.355	64.8282			51.6714	36.8686			91.94	90.08
136.969	63.8894			39.983	52.6642			97.6	551.57
262.639	85.7793			85.0049	38.7203			54.7	76.54
208.063	90.7922			52.5881	33.5956			61.29	119.43
437.833	59.6473			125.585	56.6585			59.67	50.06
84.0602	105.087			88.0123	83.4			55.52	54.03
93.4201	68.3817			103.669	44.2126			121.92	52.4
140.204	63.9102			101.13	62.1133			91.09	69.26
173.307	60.0295			67.9235	65.7869			70.58	52.67
124.032	77.7503			51.8502	57.5353			95.63	475.96
250.608	118.553			79.1761	47.5208			88.57	78.98
321.588	56.1545			46.4266	90.6977			48.27	58.78
83.1287	141.061			58.6493	37.5684			68.01	51.86
194.424	40.106			95.6407	126.116			86.94	71.96
79.2853	108.737			168.822	41.4028			106.61	88.38
184.103	92.9934			41.4888	110.948			69.79	176.16
310.75	58.6817			41.9978	131			51.41	101.83
82.8992	100.762			81.683	56.3801			81.83	57.63
63.4446	137.963			44.3267	47.2403			50.66	93.09
91.3922	100.597			49.9192	154.307			74.22	63.39
179.658	60.7449			58.1536	30.046			139.24	114.88
198.558	90.7606			127.876	133.053			82.19	117.54
87.4491	80.551			125.898	90.8267			76.77	110.15
64.9627	72.5846			128.789	95.0495			125.34	91.13
112.125	53.1768			30.6012	158.269			54.27	77.49
78.1918	77.2815			38.0624	55.4119			81.47	49.98
51.5317	70.4487			115.829	71.3281			65.77	64.28
144.289	126.434			126.785	118.746			45.76	52.25
285.314	62.4432			74.4325	112.615			100.01	82.58
108.675	87.7837			37.1786	104.605			67.53	67
166.396	51.314			91.7883	37.197			50.45	83.89
321.944	71.4143			60.8623	38.5433			370.41	53.72
242.754	75.1142			74.2995	133.555			88.65	82.73
237.258	42.3395			108.933	81.1375			975.54	82.36
77.4447	50.8763			118.765	161.413			85.05	45.6
105.829	77.5864			72.7119	108.445			86.59	45.07
130.119	69.0266			112.207	77.0058			60.09	46.42
225.579	135.27			73.5303	58.0548			46	76.17
248.463	45.3751			168.649	139.184			76.85	82.84
218.468	156.745			65.5927	95.5316			102.06	59.43
190.195	53.275			89.0632	45.2057			70.08	109.92
146.199	56.6566			116.326	312.523			72.82	257.98
69.325	91.0105			36.6725	120.162			76.29	69.21
75.103	58.7992			51.1971	60.6221			56.33	77.12
278.32	120.405			79.8378	126.849			52.82	130.91
85.4996	124.997			80.6673	103.648			102.12	59.7
108.674	96.3492			53.6318	71.0223			52.4	83.18
158.495	67.0021			79.7415	195.498			289.26	74.94
289.521	87.1778			133.055	89.5394			468.66	81.77
104.137	49.9335			61.5133	115.919			108.71	108.44
79.7234	85.0809			61.8766	120.395			55.43	103.83
138.594	67.8328			92.2088	47.507			83.04	46.86
138.213	99.7747			87.1629	66.2025			84.91	64.02
79.9672	58.8764			68.2533	50.5543			47.67	75.78
70.4188	88.5346			51.5896	50.3595			113.5	58.42
140.381	63.7482			97.2198	112.245			92.59	76.43
89.2071	97.3311			84.0244	215.129			56.53	223.93
140.461	112.2			97.8823	68.3426			361.14	59.24
70.4746	65.0646			80.3933	73.5358			56.95	73.43
100.139	68.893			133.156	109.017			69.5	67.76
363.048	84.3318			63.7393	76.9506			100.92	52.46
124.531	67.3428			39.0102	44.4337			53.9	50.7
237.131	44.8311			96.2126	97.5132			82.81	54.93
73.1554	108.488			78.7318	51.2493			64.77	50
61.0427	53.8119			54.8593	46.3718			45.89	65.91
142.989	51.7503			35.8988	80.9309			68.58	65.05
178.483	145.642			44.9766	44.1458			71.15	50.28
204.058	61.0115			50.767	86.8657			92.04	62.79
78.4891	105.054			58.0087	104.56			64.68	464.26
96.1677	49.2653			79.1216	44.8646			63.85	54.82
57.0579	70.6931			69.2768	168.322			100.7	58.72
103.553	67.4937			78.0757	107.311			53.79	73.07
207.966	56.0275			57.5633	141.792			58.7	71.32
89.7844	74.7171			87.3523	78.2893			69.26	60.76
74.4982	72.949			66.278	68.4538			82.91	67.88
77.5665	58.0385			100.924	79.9343			55.35	53.8
155.444	46.298			53.5264	69.3331			52.05	49.89
141.584	52.2877			45.3025	48.9143			83.91	52.08
106.148	168.951			102.973	120.684			57.85	80.79
77.6927	129.412			36.4279	143.222			741.01	50.04
118.564	54.1425			51.1187	52.0393			79.11	62.8
73.646	48.8192			135.137	61.6525			56.29	60.49
83.8353	46.5724			42.0189	173.958			47.82	60.52
65.6273	49.6216			42.1343	99.2449			111.3	46.42
257.718	57.3124			61.1807	112.546			82.7	88.27
112.901	104.76			42.5853	87.6621			62.42	74.67
136.304	70.7694			51.0183	81.0372			53.57	63.05
82.0609	88.6912			38.2494	112.939			56.58	68.06
67.0063	131.702			134.177	115.015			78.3	66.5
106.218	115.674			64.4278	107.899			70.84	71.7
138.769	62.1079			53.389	39.2917			47.83	53.82
61.4392	156.426			60.5069	45.7855			437.7	63.22
91.6433	81.9908			47.5959	147.417			53.16	54.3
64.9382	88.3156			46.5219	49.967			67.54	76.8
92.6564	57.7708			70.672	75.5608			56.87	61.01
150.533	52.4738			100.656	33.0327			68.06	64.93
152.592	65.8199			38.5257	90.7746			50.62	68.82
149.606	70.6791			104.201	128.321			799.72	55.91
68.9335	61.1855			55.157	100.266			53.35	47.56
149.437	101.402			56.3508	131.464			78.45	97.42
122.457	58.21			82.3708	89.2683			59.14	239.94
68.6603	85.5124			69.9325	65.4831			75.87	78.35
95.4026	74.8704			102.668	41.196			104.99	61.43
149.354	65.7291			101.631	61.5775			89.42	744.37
105.756	90.4754			81.2241	152.641			79.13	277.84
72.6838	49.3932			51.3841	196.351			138.21	101.37
124.387	48.1733			54.3984	71.9057			76.27	52.8
81.6162	85.3002			36.8411	68.5782			48.25	66.45
98.8335	102.681			98.5126	50.7934			73.36	86.59
118.033	64.7601			60.8628	53.9447			57.89	55.53
208.603	78.8026			46.3164	195.704			92.55	91.82
70.2363	66.6753			59.8905	58.4433			99.34	46.15
84.8733	107.246			35.4145	46.7549			46.24	60.31
86.7554	96.5758			65.5299	152.816			71.84	100.24
160.373	67.0618			40.5029	57.1223			51.06	45.5
62.7583	56.0568			62.8599	93.9759			77.26	87.88
138.991	53.1134			76.0171	63.2665			62.17	46.3
132.896	66.5917			81.8393	102.33			60.63	92.83
112.651	62.4033			32.5151	129.301			53.07	45.41
125.537	67.3885			107.395	147.005			111.18	573.74
116.343	196.663			70.055	40.0233			62.35	57.61
97.1329	86.0942			43.7299	78.4013			64.6	57.18
96.234	109.504			50.0308	62.6912			99.87	70.23
124.928	84.2373			91.7657	86.2952			121.48	63.99
57.0283	61.727			47.8608	41.7971			48.69	99.54
52.2282	71.4919			36.9562	107.944			75.9	96.17
110.026	41.6629			72.83	81.504			67.03	71.6
60.9553	63.1653			51.5303	76.5418			101.67	254
55.4561	94.3842			68.365	82.062			107.04	69.38
41.4029	67.6904			43.7968	80.9437			100.03	46.09
99.476	60.5679			120.294	66.318			77.24	62.69
159.287	89.3985			47.2203	146.014			154.71	69.06
106.219	55.4879			42.2911	156.84			68.73	50.79
87.7964	54.6596			85.3029	141.849			74.99	78.33
100.218	95.9323			43.7612	93.1409			56.03	112.33
83.9696	49.3492			54.7571	83.8807			98.98	57.86
106.381	65.0962			70.801	105.919			81.15	52.95
76.2204	75.4205			45.3305	81.8051			55.61	91.01
100.898	59.2683			59.6536	83.8325			83.14	81.31
89.4235	57.6534			71.4671	141.206			67.41	87.03
57.6517	116.382			95.1014	92.1282			74.01	62.84
64.854	70.5551			55.9206	159.544			77.9	47.38
80.1708	141.457			49.9252	84.0375			71.68	81.42
75.8135	46.6513			52.207	55.3181			73.06	62.93
105.207	98.5319			82.1038	115.175			92.01	65.94
44.6265	114.507			54.1152	45.4032			65.71	86.46
75.6515	57.9599			52.1087	31.2598			50.74	76.06
79.0885	105.444			70.2248	52.0463			85.34	62.33
57.0327	52.4663			50.7908	82.0418			112.27	57.44
95.9729	65.3643			84.5835	50.5572			67.88	75.95
142.68	75.0326			38.2059	49.8511			121.95	60.51
61.6253	59.0759			72.906	83.9027			111.18	84.79
122.962	88.2078			74.5096	109.758			52.09	81.69
87.8828	112.493			35.7569	95.8912			79.78	73.4
77.3817	72.99			91.4254	36.6969			767.66	53.93
74.9019	125.224			45.782	97.0622			137.81	101.23
65.9331	66.6932			65.3667	97.0236			108.79	97.38
77.8939	54.8886			74.5295	133.741			57.87	55.31
140.61	66.8304			66.2367	43.5518			115.74	55.75
52.6586	52.5331			69.8727	143.595			62.52	50.65
98.8944	70.3479			59.4959	106.16			95.37	65.68
129.353	70.6358			59.9967	55.9172			79.8	72.34
73.6001	57.1481			44.6455	74.6881			52.58	88.54
51.862	51.6716			45.2297	48.2241			154.25	49.34
81.987	62.9439			78.793	180.669			396.92	65
101.868	71.7347			38.8184	48.112			58.44	92.16
85.5337	51.5111			36.6107	53.083			99.76	73.6
63.2882	113.325			41.694	66.2246			55.22	69.87
171.425	85.4761			55.0019	67.0278			52.11	68.56
48.5556	67.0528			70.9779	133.367			96.97	99.32
77.4822	48.6878			43.7863	60.339			373.66	62.45
70.5346	108.735			35.3241	78.8639			107.81	49.28
80.0602	110.124			65.4995	96.4842			55.01	132.06
114.433	46.8857			55.4264	54.6997			72.44	73.28
89.9662	81.075			48.3198	108.948			51.06	67.5
67.9086	53.4024			50.6399	165.036			52.53	60.54
108.792	51.6993			54.9749	190.198			91.99	92.24
63.1555	83.185			45.1273	76.9978			63.98	53.79
54.8472	41.078			89.9501	113.614			87.16	67.11
54.1281	117.738			41.4227	169.344			74.98	64.54
113.843	100.29			61.8356	80.0962			68.61	558.38
70.598	63.0972			77.9631	48.4372			49.84	65.78
73.2903	75.0704			86.3865	64.4998			84.25	72.51
83.1709	54.191			85.4627	78.2725			63.6	53.74
57.1145	69.3352			59.1432	53.6133			52.43	63.93
57.5599	73.9609			45.3425	58.4938			45.49	63.35
37.0095	51.6387			36.1407	44.2473			108.37	101.67
96.0945	77.2743			38.1382	173.575			63.7	61.4
109.917	67.0928			59.5311	144.894			75.47	745.53
32.1377	57.3506			64.9055	72.0693			50.93	77.36
79.5789	49.8602			37.1406	72.4625			82.77	49.39
83.0314	45.2527			46.5981	80.0981			55.72	51.41
58.4424	66.7786			57.1665	98.3264			91.13	50.75
71.3574	76.2972			63.2205	44.5116			77.48	63.06
59.7417	67.4412			54.4888	124.909			78.41	53.23
97.2716	57.2522			59.5729	98.6263			78.66	57.85
100.167	81.3934			54.2191	52.8705			64.98	84.71
79.3698	54.1628			38.6344	40.2191			75.01	65.22
67.9276	43.3848			71.2725	65.7285			85.07	76.88
61.1215	102.569			71.139	36.9959			111.16	79.75
86.7221	79.1688			43.5635	59.4927			57.72	160.34
110.588	61.5834			41.259	40.8383			120.44	45.21
63.4171	75.4488			34.2958	199.685			92.92	61.65
57.5853	55.2444			40.3956	42.237			48.58	62.59
64.7742	39.7288			83.7104	198.44			100.62	74.92
63.0331	80.9424			41.9434	43.6937			96.64	59.48
68.3057	53.491			67.1623	72.8322			80.08	56.09
71.764	92.5699			47.7224	80.9447			56.47	84.68
72.3805	66.2608			55.2207	57.8618			109.41	84.57
72.959	66.8332			85.4203	88.1196			73.91	58.17
74.4106	78.8962			49.0926	91.6593			93.44	77.59
42.4123	72.4325			65.7403	42.213			95.2	45.58
455.719	65.4611			55.8728	52.9008			97.06	45.62
64.4064	56.083			35.7083	59.8335			87.16	48.17
49.2614	82.0646			49.4138	105.039			99.93	92.76
193.534	64.0876			97.8104	100.963			143.64	59.88
289.054	72.7266			42.1814	63.3611			93.44	68.09
93.9515	80.3938			46.2088	128.409			97.9	54.08
53.4116	71.283			30.7235	68.6942			442.96	88.13
122.896	66.91			58.4811	62.2868			75.17	78.18
27.3167	60.4202			68.4116	80.7998			72.38	65.11
150.236	60.2361			58.2753	35.8405			81.22	85.7
239.095	94.6201			65.6796	47.1026			49.61	294.38
40.1844	79.0245			40.7546	135.596			53.99	60.7
288.584	46.5571			56.26	82.8059			57.42	80.61
36.2055	57.7603			46.8703	40.294			74.99	46.22
78.9821	88.1836			77.4458	59.8289			75.67	46.09
151.657	72.5358			51.2132	88.7313			105.13	82.4
100.65	91.0139			55.8424	88.198			342.72	83.44
27.4257	58.0608			45.2264	39.972			84.24	78.71
66.5357	50.5698			37.7273	211.145			63.72	87.51
217.381	86.5974			54.6801	67.6862			54.4	66.5
92.2695	44.0947			86.3297	83.0113			68.16	71.33
57.9603	53.7516			52.2457	54.2579			83.26	56.26
59.0606	54.3096			43.8168	59.5224			98.59	54.83
70.1404	64.8057			132.222	80.5216			94.31	45.39
38.776	73.3616			68.9828	52.9174			90.36	52.34
44.1412	77.3394			39.3773	125.787			112.12	146.53
104.407	42.3264			34.4535	44.2019			61.35	56.55
131.351	62.8536			52.6189	76.6857			75.38	57.07
92.7392	53.9383			60.1357	95.2543			86.52	66.77
128.195	70.5838			93.1601	141.62			49.33	75.08
59.9638	80.6516			60.0241	70.8182			98.32	68.88
66.2359	41.2438			58.2793	87.1262			51.85	52.33
47.6864	64.5906			32.3387	147.363			85.7	45.37
37.0109	65.7242			38.6503	35.8413			54.77	78.8
33.6829	78.255			59.032	46.9058			70.29	50.45
54.1313	55.0602			45.8033	46.5936			74.87	64.96
173.437	42.4367			59.5852	80.5741			139.48	99.95
64.5314	63.1274			55.9509	122.052			56.6	592.51
145.301	45.8088			79.3807	67.1358			48.01	57.62
132.401	46.5715			33.2569	41.64			45.69	76.18
49.3558	60.8629			44.8085	63.0652			48.28	78.53
29.3059	69.4771			43.0903	64.7282			113.81	54.62
84.1601	89.9874			45.5921	132.724			80.47	65.5
135.441	113.357			61.5171	155.417			73.4	67.08
40.5724	106.309			42.0852	52.9395			52.99	80.36
33.8156	64.2718			58.8381	77.2476			59.64	89.27
57.759	80.4718			60.0832	75.0886			119.28	56.89
44.2884	54.4933			48.5023	145.345			63.13	49.04
67.1712	52.9916			40.9884	61.0521			87.76	59.64
110.668	42.1054			64.6806	40.3879			88.65	122.15
55.1534	45.1508			64.6422	65.6685			75.26	76.28
85.0455	48.8271			53.3274	87.5176			97.94	83.53
48.1128	46.0402			37.1981	143.725			83.05	61.17
59.0161	85.8382			59.6541	150.659			65.37	133.13
67.0786	42.2968			69.1397	73.6321			111.05	119.47
33.0982	73.6968			50.2873	73.0295			97.59	49.54
75.6837	56.5227			40.44	57.9871			68.93	46.18
46.5686	45.9025			39.5713	103.447			96.12	66.22
53.1274	55.9223			67.4157	67.8194			109.71	68.44
41.6052	48.6038			48.177	66.2482			71.75	112.28
102.681	102.455			67.6575	36.8894			48.2	52.46
78.872	68.5705			55.4125	41.9776			486.53	51.89
91.6098	49.0257			44.6488	65.1038			87.85	109.91
50.6612	47.9676			39.7196	94.0427			64.54	71.64
47.2329	56.5425			37.5273	112.237			59.01	64.8
81.1949	77.4728			48.0708	67.8489			91.26	60.35
45.2052	54.3143			32.0728	78.0116			60.98	81.86
71.1848	64.2759			46.2666	57.5003			118.46	133.14
86.9091	59.9916			37.9093	43.2684			96.66	45.9
42.9171	84.6811			48.2391	150.422			80.14	64.92
89.554	50.112			37.1847	56.9288			68.99	61
78.8837	93.9698			48.2421	144.956			68.7	96.99
53.7333	78.1708			57.6624	57.2327			89.2	86.16
113.266	72.0829			63.8954	203.816			121.72	77.13
39.8199	54.0517			43.0818	52.3373			48.35	85.62
62.787	54.0571			38.1445	139.908			78.27	47.51
57.975	50.3157			41.5179	57.9425			64.39	83.56
34.9237	54.676			39.2087	129.784			53.52	62.62
25.664	76.7313			447.226	118.13			48.6	61.9
32.6107	60.8752			637.035	81.8456			66.71	142.91
43.4876	65.6009			138.254	30.5018			102.3	95.19
78.4119	53.3019			72.54	50.84			95.29	80.7
38.2576	52.0323			65.49	164.886			104.75	92.27
38.1999	62.4968			427.688	46.7709			111.26	48.82
53.948	89.2622			201.063	64.1599			308.68	616.17
91.1552	67.3474			560.442	50.4104			728.91	47.27
36.8799	73.2978			107.599	106.116			71.82	53.84
59.0998	70.5275			614.368	57.6074			76.92	60.65
38.7667	71.3705			330.097	64.7642			81.33	86.28
121.893	58.7465			203.4	36.5761			71.83	47.45
93.2474	60.451			255.454	92.2484			103.77	73.05
37.9291	50.2852			290.534	85.6559			86.69	87.87
52.4793	53.2038			313.163	180.356			99.12	45.38
153.455	47.1268			194.456	119.584			70.73	83.72
34.3386	55.386			198.902	76.9148			53	59.4
28.7936	81.6944			126.933	99.7532			59.83	66.05
31.2449	58.3986			563.33	133.211			100.51	92.01
101.594	78.4249			280.901	120.439			69.69	53.69
62.4455	58.5781			197.685	52.8533			74.3	49.5
35.9638	87.1465			379.35	39.3363			69.36	281.57
57.9579	64.7108			333.387	55.959			77.42	68.34
43.982	83.0791			361.202	73.207			133.74	89.28
35.2616	54.8803			472.497	151.248			59.22	78.21
83.4923	55.1265			514.202	50.4709			70.48	195.04
36.2309	53.1268			191.035	78.0753			86.42	61.68
40.6851	67.0055			122.307	145.611			54.58	64.68
46.982	56.7146			111.225	46.5434			66.39	84.28
105.28	57.2079			252.07	46.4613			63.94	73.07
40.9214	50.3259			128.383	226.902			46.8	83.25
59.6986	56.1302			82.5459	58.219			72.95	70.63
65.6982	109.858			103.729	36.517			71.74	99.87
87.4736	104.134			216.816	133.163			97.4	58.61
112.329	51.6953			96.2948	39.4428			48.79	86.87
66.6637	66.1383			319.782	33.582			69.03	65.94
50.0734	53.9898			378.905	53.9077			100.05	425.33
159.809	67.8566			557.987	67.7692			76.22	57.92
71.4629	61.6525			76.9973	59.9831			74.07	73.09
51.9112	40.1852			163.28	78.3867			91.58	55.52
55.274	73.9623			75.2234	64.5173			50.16	86.8
42.0547	46.9038			353.935	52.1421			70.85	65.84
152.286	68.45			142.079	59.8557			111.81	62.87
154.459	75.9164			239.953	35.4038			50.78	104.75
51.0415	53.3935			61.3869	60.477			50.79	58.86
56.8616	102.417			288.984	127.834			68.2	58.13
61.1343	75.9374			349.586	55.0671			76.12	73.9
48.1291	61.5403			63.2922	71.0478			46.55	73.32
99.4154	89.6409			212.764	110.147			76.12	46.3
59.8061	66.8863			384.866	48.2619			111.36	50.66
120.088	62.7988			373.805	117.673			75.8	46.73
115.34	57.3534			145.727	62.7943			66.9	79.3
47.9949	58.8752			105.011	53.9235			123.85	572.3
51.8334	60.621			125.893	71.5334			66.89	72.4
80.6713	65.0684			98.0965	83.2296			73.69	548.9
31.2266	58.7924			449.297	95.5917			112.98	77.64
79.5267	71.6996			160.542	79.0695			54.12	68.76
112.85	69.4409			237.573	37.3868			54.12	78.45
39.9429	53.2183			282.458	45.3092			80.1	113.98
44.666	73.9025			140.099	48.2578			397.3	65.39
66.0216	49.9393			235.019	44.8047			55.31	49.58
47.3012	55.1611			181.675	33.0189			109.08	67.6
91.017	50.3333			342.535	68.7978			88.01	64.44
127.817	60.1996			275.26	118.359			54.43	82.88
62.743	41.3371			59.8523	37.9199			54.59	50.42
80.2754	76.3217			394.848	39.8293			52.13	94.53
88.3344	65.4231			131.792	184.717			80.59	99.06
152.817	66.4228			270.384	86.6328			74.93	65.52
84.3262	59.4081			168.569	47.9409			73.48	56.02
41.2917	68.7811			200.601	65.8062			54.28	51.68
40.1893	51.9174			201.058	85.4156			79.68	70.58
56.8396	57.935			403.407	44.636			48.31	70.66
44.7503	69.8262			87.719	79.846			71.91	73.22
93.0657	65.6051			121.938	177.515			54.47	81.53
34.8364	77.0168			159.305	99.171			153.24	551.63
105.42	65.9208			139.523	88.3394			79.46	67.44
43.0942	72.3111			147.384	111.537			122.06	57.86
42.9865	69.5943			174.893	85.1319			70.41	61.37
43.0999	46.8683			254.711	65.0208			113.35	65.49
56.4248	55.3783			385.853	50.3937			279.13	87.71
75.1229	65.8796			328.229	128.919			84.7	70.61
45.5966	66.6727			49.1375	62.0493			113.34	65.26
94.3279	60.4517			187.531	96.3053			94.81	198.21
104.669	59.5694			48.2186	122.048			890.89	240.88
53.7443	64.8608			65.6852	34.7076			82.61	72.89
50.8012	49.5992			130.878	93.0003			67.17	64.26
33.5547	59.1928			119.357	51.2848			81.72	61.55
42.8104	57.4995			141.579	41.0633			55.24	49.26
32.3973	74.2374			108.087	94.2519			67.51	124.43
146.798	43.3295			88.2454	132.447			68.19	64.77
29.784	60.3666			237.056	78.6831			100.46	207.25
95.4251	64.6671			78.1999	127.138			78.78	477.91
41.489	54.3175			209.116	89.0904			68.81	88.12
145.072	61.6376			56.5356	111.467			56.13	53.82
49.0844	57.1934			194.829	63.4659			93.25	77.3
43.7334	60.285			68.6336	54.5693			95.29	52.8
101.581	59.7877			236.219	73.9178			112.99	63.78
31.6079	58.4405			55.5156	81.3904			375.51	183.64
41.8263	69.6654			53.6142	41.2025			91.03	53
55.1999	58.5471			192.174	52.6035			127.98	98.93
62.1363	47.2418			101.767	155.421			46.34	635.21
64.3772	57.022			44.2108	52.5412			96.94	56.87
109.434	255.523			234.796	65.5536			46.06	73.4
59.0249	225.196			53.9537	122.151			88.6	46.27
49.8199	199.98			230.225	56.0734			77.04	55.59
105.904	90.4794			75.0499	53.6809			60.96	81.79
72.0948	241.501			142.702	48.1934			58.04	69.77
32.3017	52.6792			259.678	55.2073			63.52	64.38
29.6065	62.4318			64.3251	78.0288			67.8	92.47
38.2127	33.991			115.519	63.3686			111.43	49.22
65.7342	186.039			43.9457	61.3783			99.4	49.87
154.777	149.994			121.808	55.9304			68.26	62.19
37.1047	99.4483			58.8897	62.314			56.58	77.05
40.928	296.895			199.395	57.4585			52.88	45.52
58.7123	68.0442			115.776	103.474			91.25	55.56
93.4284	102.16			144.478	54.5163			54.34	66.91
35.0042	88.7991			60.4059	75.4269			109.42	725.37
45.7986	95.6799			89.587	68.6645			63.07	62.51
60.8936	503.678			71.3765	82.0763			107.67	61.51
54.4231	72.9596			54.3214	75.0438			118.65	62.06
36.0322	67.305			114.058	82.0502			74.79	61.92
58.6872	134.135			58.2886	65.1866			50.37	109.9
57.234	64.7385			270.719	47.7936			748.04	71.64
118.982	150.627			87.0721	104.404			103.89	241.95
44.9843	102.92			273.415	52.5542			66.15	72.06
61.5379	136.973			141.102	46.7438			83.88	72.36
57.8537	41.769			93.1173	85.1126			54.48	95.56
40.2549	314.351			138.611	82.6548			97.93	77.87
44.0431	136.444			193.994	47.7166			68.32	115.8
46.1795	268.167			46.0198	50.4525			66.09	46.96
78.9192	132.014			105.069	40.6271			76.41	73.42
86.5134	177.356			69.5655	67.5333			79.6	85.17
57.9247	248.736			198.893	115.515			49.21	74.85
39.8111	331.064			195.861	58.8967			92.07	52.54
72.2178	66.9309			65.4357	71.1004			53.78	46.28
74.8028	186.144			143.111	181.773			401.2	74.35
52.2687	124.642			38.0451	48.8891			92.55	75.47
90.3734	103.654			121.412	43.9776			52.9	60.01
58.362	27.539			175.957	91.4058			74.39	66.15
108.375	115.762			164.705	76.3454			66.43	111.84
49.071	282.274			61.8851	176.732			71.88	555.24
42.5078	169.889			55.9904	54.3958			96.2	94.76
63.9442	113.513			80.1514	38.5604			79.19	65.55
50.4062	210.836			71.7498	104.47			49	47.18
60.2128	103.69			119.286	94.3829			73.93	52.3
57.8814	165.61			113.189	87.7153			49.6	68.71
38.6551	84.1463			146.466	123.215			83.76	62.75
96.6988	55.3634			105.639	87.6058			51.21	50.69
54.4805	114.416			48.6769	103.573			79.78	78.12
43.325	47.1574			183.875	137.966			53.42	57.41
60.8565	266.287			43.8166	52.916			722.14	83.67
29.6548	42.5288			36.7456	121.138			59.2	123.57
54.8207	544.792			210.227	83.2842			110.72	63.98
38.5538	297.937			67.435	123.213			57.88	89.55
41.584	171.41			91.9497	56.8467			90.87	60.19
31.9964	64.4275			64.1633	120.111			127.57	84.84
62.0935	128.519			56.1666	54.515			124.95	94.57
51.992	172.093			148.146	76.944			72.76	57.83
36.5216	63.6119			156.035	90.4866			67.82	52.04
43.537	237.869			148.107	105.495			72.76	53.3
47.9851	107.372			87.7417	149.049			82.24	56.7
78.9859	338.627			52.8645	75.7973			58.43	71.7
38.9672	57.5497			70.7602	63.0193			65.45	72.86
43.3238	59.7237			59.6181	41.2688			81.44	61.26
95.9381	74.6738			48.5314	39.5788			82.09	58.35
40.4189	204.754			150.962	80.0251			74.73	87.17
29.7323	85.7009			122.426	99.4549			75.83	92.62
44.7519	250.79			78.9001	44.3557			61.59	47.75
78.4763	110.905			45.3676	112.713			99.77	79.67
82.9044	75.0933			73.6965	46.5195			62.67	79.75
67.882	94.2894			188.442	51.8036			88.7	81.78
46.4537	261.483			96.812	75.6844			73.54	95.44
128.961	382.659			242.699	69.9395			57.12	66.62
53.0945	90.7493			54.3006	73.4983			91.13	66.16
68.6543	42.8386			121.794	55.7602			50.78	66.85
88.1763	98.9886			114.984	134.768			57.44	51.67
28.1151	51.4656			41.6257	66.9281			57.6	61.67
52.2092	72.3407			111.873	45.7824			89.49	133.08
35.7378	232.338			188.243	61.4251			52.67	55.14
59.177	124.664			87.5409	54.4389			99.27	120.64
44.4803	294.882			179.954	65.5762			67.68	52.69
133.012	153.146			44.5856	62.3701			93.25	77.03
31.6982	75.266			71.9088	116.879			72.25	105.04
34.873	185.346			100.576	104.095			103.01	45.2
74.5677	129.789			225.981	96.3533			54.81	62.19
76.5682	111.227			100.368	57.8695			70.08	60.81
46.018	273.469			185.731	216.785			114.09	66.14
83.7881	76.3835			52.1725	110.423			153.61	79.51
40.8493	68.1777			137.468	74.2339			83.96	76.69
76.4042	194.652			133.32	48.1706			72.55	78.88
36.8122	113.343			127.499	124.702			48.35	61.97
41.8704	99.5527			66.1917	80.0497			54.41	78.89
84.6438	105.799			79.7954	38.2229			63.46	100.08
150.812	80.6034			116.749	58.7766			52.14	47.98
70.3349	385.381			102.776	80.3408			81.19	56.78
105.978	151.89			187.886	58.1541			50.22	72.55
86.2106	80.9406			58.1169	50.2738			54.68	59.39
74.3077	246.855			61.3646	33.9791			74.77	63.73
82.7599	332.784			168.359	49.1584			949.85	73.39
89.4563	74.1845			48.4	56.0769			958.5	51.39
59.6529	101.008			105.754	97.0785			74.78	68.16
46.5261	65.5371			46.9605	81.0149			67	73.46
52.4353	80.3028			48.1973	56.3442			46.87	220.67
38.1656	95.0778			74.6271	110.045			78.93	66.37
34.7401	106.803			99.7561	64.9921			46.65	64.34
75.14	236.218			116.539	99.203			80.49	56.42
46.5443	243.787			63.5353	104.877			108.15	87.37
31.3686	152.724			96.0695	72.6365			73.43	67.93
85.0022	57.2969			129.592	73.3451			125.06	50.76
34.8535	56.7031			69.4724	57.2396			84.25	64.66
99.617	296.482			120.485	45.8686			71.17	98.13
120.697	71.6977			128.374	58.8461			152.85	59.5
36.1721	57.0121			45.8897	61.6278			63.15	77.29
55.9597	109.063			49.7557	47.557			116.67	75.7
61.4278	297.017			221.269	61.512			58.88	64.14
39.4573	58.3035			54.1411	61.0616			46	84.04
70.4317	181.261			128.482	67.939			55.07	55.75
73.9652	74.1664			98.9193	53.8222			46.9	86.67
39.0561	55.918			51.6457	59.6827			75.54	68.06
45.0028	198.929			53.1181	48.1038			65.29	130.37
125.994	53.6155			34.3728	66.1458			64.44	49.09
44.5124	153.181			127.357	65.6659			71.69	66.25
31.1003	93.99			62.7778	104.6			49.88	46.55
69.5443	68.209			50.7607	44.128			69.27	79.86
155.081	280.796			50.0051	54.2273			101.55	78.98
40.0844	130.087			70.8151	42.017			81.19	86.19
59.2316	53.457			97.5082	51.2644			500.22	64.5
41.2214	172.672			45.1761	59.0238			65.44	57.49
43.8636	47.9648			164.298	48.1386			45.69	56.43
83.4891	63.4806			97.5377	49.3586			60.97	53.44
33.6763	235.339			86.0266	82.0252			123.09	45.79
50.1321	65.3888			103.725	74.6169			78.46	47.4
32.2053	106.563			99.1982	70.0787			77.56	49.8
30.0729	97.0106			67.4926	71.2171			81.7	77.22
73.1046	70.3686			100.432	72.1892			64.33	69.08
71.7909	216.843			144.189	54.6826			73.97	57.35
59.7723	102.266			67.2077	38.3974			51.68	56.44
37.3007	167.79			62.036	70.034			779.61	73.79
85.6013	271.468			59.3065	36.7554			89.24	45.16
146.798	219.698			125.06	35.0245			72.05	66.32
44.1589	184.597			50.7112	80.4223			97.65	60.64
57.418	143.667			125.781	44.6168			45.64	47.96
70.4516	95.7693			94.4977	67.1505			65.73	72.22
46.3801	258.602			51.1511	82.3276			84.44	45.69
59.323	176.971			113.513	52.6287			47.15	55.6
29.8441	77.7825			180.475	95.7863			75.58	55.02
105.05	85.5811			46.5633	76.5441			260.08	51.08
43.6001	57.9416			144.473	45.7285			69.13	216.33
34.1723	41.9188			79.3888	79.691			53.24	112.35
56.8583	127.509			79.9208	45.4696			120.67	67.62
51.5339	61.5065			67.6012	71.7145			67.56	81.99
105.487	39.463			98.0277	115.616			54.83	45.5
90.9271	52.1538			40.7175	87.126			57.65	81.67
43.856	42.7704			52.9566	60.3632			84.51	49.24
60.0121	201.419			94.3185	50.0938			67.84	61.33
55.8719	66.1777			58.5749	64.5163			87.67	75.37
41.4178	110.864			97.6805	96.8784			50.69	71.53
40.8757	224.769			59.0351	72.9905			61.59	45.52
55.2188	148.473			79.7216	86.5561			88.1	138.71
34.4536	88.8422			113.804	50.2006			97.12	49.85
47.5128	155.146			109.23	55.7668			69.89	58.58
109.02	118.897			56.5746	49.9499			72.31	74.3
131.635	318.35			91.5867	109.522			75.16	84.27
35.0906	168.799			44.1789	70.9106			72.5	94.08
32.9486	102.792			74.8538	46.8265			107.42	595.94
54.3207	63.8506			48.9601	61.2607			92.37	52.39
59.8874	111.763			100.516	32.4344			83.04	56.71
44.4528	78.0022			120.959	88.9055			729.32	61.35
60.4817	65.314			166.993	57.2719			53.28	246.42
40.9261	48.7974			55.7368	118.714			101.44	62.54
114.036	91.5102			90.177	49.7722			45.62	70.4
52.067	221.339			61.6331	88.8229			62.5	81.43
102.953	205.749			77.2281	36.9389			59.08	45.26
43.8576	75.4896			73.4021	64.486			59.13	45.57
38.7434	104.757			115.628	117.946			100.26	50.4
46.0299	63.7709			87.9778	49.1386			90.2	153.91
46.7332	225.279			75.1307	35.9684			63.2	73.83
46.6076	93.5156			34.8451	54.6104			63.1	62.92
52.4829	66.5152			65.3917	63.4013			48.8	57.18
73.3588	122.783			106.195	47.816			838.98	66.06
33.9184	125.83			39.5347	76.0682			68.75	643
47.2931	171.698			84.7092	144.805			270.8	84.63
65.6713	182.821			59.073	92.6252			46.61	55.87
43.5495	133.328			95.7754	57.4636			48.39	85.57
63.7352	50.6619			78.0626	98.6646			76.52	95.12
38.2109	58.4964			60.4865	44.6602			121.7	55.2
33.3215	193.584			90.6206	70.0331			58.21	80.55
74.2254	59.6549			94.5152	75.0051			116.27	64.77
135.737	79.349			48.5468	38.3439			75.7	83.33
52.8631	59.838			110.267	74.0714			67.59	67.7
57.3365	57.1883			52.8786	50.8067			106.33	45.07
93.8257	79.2269			72.998	57.9283			86.01	51.36
40.3395	93.7847			196.589	79.7541			56.27	603.93
70.669	107.686			108.638	37.7574			118.47	66.1
78.8868	199.039			45.3433	94.6446			47.18	46.89
35.3393	118.204			82.7819	92.4174			73.37	62.93
53.3863	76.4222			45.883	96.1172			81.77	87.47
67.1946	73.2961			61.9242	63.9362			78.86	50.49
34.01	78.1043			73.8884	86.4097			54.9	75.64
73.5046	89.7125			95.875	49.7109			47.26	73.88
38.4749	62.7111			128.613	43.023			53.46	67.44
42.0351	61.2651			73.2306	75.4953			68.45	571.85
71.586	152.342			42.5303	67.5991			92.87	298.48
77.0016	93.0583			66.5181	44.3407			81.43	80.73
71.7199	218.843			70.6843	52.6893			62.81	45.95
53.9075	49.6369			58.0926	84.05			46.85	54.72
99.4825	59.6241			71.1044	69.0481			87.13	78.95
50.7149	87.808			61.2557	75.2504			57.84	564.81
38.7627	93.1452			47.2907	49.8342			96.62	46.01
106.848	61.851			65.0879	116.022			104.31	85.54
72.1952	95.4925			35.801	39.8596			78.49	99.65
75.2171	129.997			40.2326	125.911			73.58	208.9
99.346	80.6556			36.8827	58.9466			79.98	104.61
49.4756	170.198			108.803	68.4517			51.92	52.67
90.27	122.509			69.0168	92.1429			48.84	90.54
124.346	85.9617			52.6027	108.948			88.21	52.01
36.7629	64.9014			30.7719	50.3774			80.82	127.52
61.1776	82.3013			40.4475	69.2713			64.75	108.62
76.2926	111.192			55.5422	69.9665			51.97	98.58
42.6937	80.5562			66.0664	63.0775			81.06	82.11
33.3092	62.6446			72.6281	48.7137			75.32	103.47
40.6874	232.251			88.8984	44.3946			96.92	57.25
75.8617	235.816			39.1613	99.2373			85.72	107.49
64.377	275.07			44.8069	49.1241			69.9	63.2
40.1607	54.8729			44.4984	76.127			65.59	60.01
68.4325	60.3592			48.6373	51.3238			95.91	61.67
62.1831	67.3448			50.473	75.8066			87.85	59.39
93.8203	76.3837			81.0155	48.5376			47.05	60.72
94.9909	158.76			48.9985	37.3135			54.99	70.24
33.0248	116.053			42.8311	53.1362			62.37	65.42
42.1049	178.913			75.3976	51.1873			53.24	85.18
51.8839	108.283			49.1941	68.3449			85.67	109.81
33.7167	166.96			57.0268	60.4008			87.23	70.31
100.901	109.204			82.5414	49.5332			88.64	177.01
49.4521	97.4314			72.9501	63.5728			50.84	70.2
47.6131	100.427			63.7013	56.4702			90.84	68.79
66.221	50.9077			45.8217	48.1073			62.83	46.22
35.7689	245.763			67.2272	40.3749			71.49	107.82
46.601	67.6946			103.427	42.4545			52.01	68.03
103.281	253.384			60.0148	49.8244			105.18	72.18
80.0268	96.004			126.043	41.9162			128.29	55.34
92.1625	61.6989			37.79	125.593			76.46	49.16
60.0593	68.2616			79.9772	35.0557			46.07	72.88
49.3883	114.245			93.8207	44.921			52.28	55.04
39.2991	75.4931			54.0256	75.2411			108.24	69.82
88.0693	127.341			36.1014	72.8585			46.02	48.73
38.7164	69.9566			114.405	94.7318			104.75	80.32
43.7284	96.4631			63.2793	77.8083			76.04	59.12
57.3682	134.657			37.6964	52.687			108.97	54.62
59.0796	142.827			79.7828	92.9564			131.44	61.63
64.7398	64.2897			44.0279	120.313			52.62	91.24
41.4577	80.2491			76.2509	36.8528			82.05	66.06
50.5552	205.602			53.717	107.586			93.18	58.74
60.9983	135.67			52.4173	61.6942			51.2	101.42
37.2709	128.047			65.129	86.7228			353.95	114.67
31.2668	57.3854			50.3832	50.428			78.61	65.72
63.8627	224.775			40.0345	79.7492			69.51	55.43
39.0749	210.586			39.6207	66.3297			354.87	48.35
55.5165	76.6843			68.2674	76.8425			51.79	60.35
59.3035	217.132			59.9097	76.4794			70.16	61.28
40.1691	63.6867			64.9481	37.2722			101.94	84.83
68.2523	213.846			55.4307	42.0212			75.02	96.32
76.7072	226.843			39.1064	102.031			71.27	79.13
65.0685	70.7071			58.0217	47.5667			76.57	99
63.2735	95.4235			42.1992	34.997			94.18	85.49
53.9346	170.903			52.558	58.6926			66.91	67.42
47.8158	55.5623			52.074	47.9098			68.04	75.26
39.7051	101.325			52.673	72.7047			55.87	82.25
59.2469	52.4768			43.1677	53.7454			82.6	66.44
128.548	59.6959			57.7927	96.8057			77.83	56.63
71.1355	324.434			50.8024	53.4536			86.6	53.25
45.9854	78.4919			45.9524	69.2009			55.13	46.74
53.384	97.9112			58.2357	70.1098			69.98	68.26
48.0521	95.2762			86.7852	42.9417			75.13	49.85
64.9224	164.237			72.5063	49.8119			72.19	72.82
43.8174	101.739			46.6523	57.6516			53.01	91.18
44.716	100.955			56.0367	96.0379			109.54	641.47
33.9926	184.488			77.1549	44.612			609.06	88.35
39.188	67.2062			38.1771	35.7795			73.56	79.32
57.7807	67.6886			61.9687	58.6545			81.76	139.86
61.4963	106.538			40.6008	110.946			85.13	52.47
39.2741	53.6684			55.366	54.9504			59.89	48.9
50.6164	142.681			71.6768	44.3455			67.34	68.36
42.9621	52.2937			51.0109	48.7144			83.05	75.22
39.4347	68.6082			51.6494	109.759			54.8	49.27
85.8245	53.761			42.9875	64.2093			666.82	53.15
54.7448	38.1116			53.7926	71.4704			73.54	85.25
41.5256	142.672			69.5528	77.8024			77.47	60.61
32.0384	66.4013			47.062	50.6454			768.54	59.14
52.523	59.6552			47.6615	51.2727			99.19	69.98
53.0957	90.5022			36.6145	44.3122			72.76	58.45
92.3406	128.624			34.1389	58.7522			786.63	65.22
44.8969	180.86			44.4138	68.0889			47.7	62.28
105.177	66.5488			40.0448	161.651			107.02	61.5
33.4197	73.7888			47.4055	94.2431			104.71	64.34
35.7041	72.4451			38.3585	64.9626			49.05	89.18
33.9154	43.6443			51.3609	34.2664			90.53	67.55
39.8703	246.563			64.5648	42.0207			46.96	79.59
54.8502	68.8771			34.0985	64.3104			102.09	91.3
69.3138	38.4082			46.1298	64.8596			95.76	53.63
72.6236	211.713			61.0468	39.4025			94.17	95
58.8856	113.214			58.1159	81.5768			54.7	68.11
54.7653	183.855			44.4639	91.0955			63.64	65.28
46.5908	57.1084			48.9114	103.087			52.78	73.72
34.0705	62.0211			34.5946	46.7924			54.8	125.75
30.8304	141.949			47.1386	43.003			76.88	198.23
85.018	66.4925			67.8762	65.7005			48	63.87
138.827	133.666			37.0036	116.291			66.95	73.29
41.2459	57.919			56.4342	63.3354			78.28	72.58
36.7382	70.0689			42.5199	69.2964			86.93	58.52
70.1645	88.9387			45.9806	64.0932			99.3	69.58
111.657	150.962			45.5084	44.5586			136.64	50.67
35.9508	86.9474			46.5258	80.4493			96.13	55.9
86.0709	53.4397			80.2183	91.3083			120.84	69.5
29.8773	56.151			650.202	76.2125			172.93	110.54
73.0143	176.744			132.52	68.5591			46.49	46.57
34.1214	160.73			227.26	66.5149			73.8	77.61
34.2567	89.6153			167.389	76.1298			70.92	59.29
43.0786	90.6157			265.938	44.5409			49.32	67.53
59.2257	111.101			1045.13	52.7359			50.2	100.7
33.8754	130.414			196.197	35.6171			83.41	56.64
49.1705	107.288			291.814	45.1609			97.97	56.52
39.9496	36.5333			428.327	80.6286			48.25	54.49
74.2242	68.9849			91.9627	39.0971			111.8	59.81
117.268	53.6414			138.498	59.5707			55.91	69.4
50.9791	95.2832			677.699	54.2339			54.33	92.71
49.7008	90.5652			229.873	101.683			67.78	65.95
75.1526	57.472			523.742	64.5004			86.24	69.83
31.0393	82.2839			107.92	90.4777			267.42	49.84
53.3814	86.3607			198.805	115.484			67.09	114.81
74.6741	122.055			323.012	64.0961			54.78	55.56
41.3229	55.5221			60.4904	128.482			105.78	45.06
38.9138	78.5074			360.549	51.5276			63.09	79.71
83.7043	111.686			205.413	44.4012			104.06	60.03
53.0424	115.194			78.9616	95.7278			75.94	76.84
49.8485	240.416			85.091	56.6083			64.1	48.75
41.2092	167.551			44.0188	45.3367			59.83	51.91
72.1349	168.192			268.59	53.9852			46.57	166.82
57.4904	60.6425			35.6181	54.8953			63.34	158.94
54.3945	104.944			349.656	88.2721			67.06	66.83
60.7738	47.89			225.059	52.8292			813.13	53.68
76.4954	74.0509			533.671	88.609			60	59.64
37.9756	127.482			44.3118	56.2656			47.27	88.54
42.925	112.201			312.728	107.087			95.59	64.54
42.771	68.5804			266.363	48.451			53.76	62.92
45.6429	78.482			357.248	77.4905			99.09	52.33
68.2689	112.404			155.516	36.8089			47.68	51.07
31.3005	108.233			38.6915	73.2886			108.49	49.96
55.0171	84.8157			207.346	101.383			70.88	96.42
44.9605	112.289			61.3592	46.5064			90.41	79.25
40.3253	71.3798			227.773	52.7015			93.17	66.44
69.2779	73.1728			190.944	44.2961			105.26	67.84
94.2068	61.2223			148.962	55.8223			81.31	93.79
37.5341	64.1685			725.227	55.0942			52.65	651.77
[truncated: 20,376 more rows]

## Sheet: Fig_7
7b				7c				7d
[truncated: 801 more rows]
